# Supplementary material for: exo-1,7-Dimethyl-4-phenyl-10-oxa-4-aza­tri­cyclo­[5.2.1.02,6]dec-8-ene-3,5-dione
Source: Acta Crystallogr Sect E Struct Rep Online. 2013 Nov 9;69(Pt 12):o1756. doi: 10.1107/S1600536813030262 (PMC3885034; doi:10.1107/S1600536813030262)
Supplement: Supplementary file 1 [file e-69-o1756-sup1.cif]

##############################################################################
#                                                                            #
# This CIF contains the data in a paper accepted for publication in          #
# Acta Crystallographica Section E. It conforms to the requirements of       #
# Notes for Authors for Acta Crystallographica Section E, and has been       #
# peer reviewed under the auspices of the IUCr Commission on Journals.       #
#                                                                            #
# Full details of the Crystallographic Information File format               #
# are given in the paper "The Crystallographic Information File (CIF):       #
# a New Standard Archive File for Crystallography" by S. R. Hall, F. H.      #
# Allen and I. D. Brown [Acta Cryst. (1991), A47, 655-685].                  #
#                                                                            #
# The current version of the core CIF dictionary is obtainable from          #
# ftp://ftp.iucr.org/pub/cif_core.dic.                                       #
#                                                                            #
# Software is freely available for graphical display of the structure(s)     #
# in this CIF. For information consult the CIF software page                 #
# http://www.iucr.org/resources/cif/software.                                #
#                                                                            #
# This file may be used for bona fide research purposes within the           #
# scientific community so long as proper attribution is given to the journal # 
# article from which it was obtained.                                        #
#                                                                            #
##############################################################################
data_global
_audit_creation_method     'WinGX routine CIF_UPDATE'
_audit_conform_dict_name     cif_core.dic
_audit_conform_dict_version     2.4
_journal_date_recd_electronic     2013-10-21
_journal_date_accepted     2013-11-05
_journal_name_full     'Acta Crystallographica, Section E'
_journal_year     2013
_journal_volume     69
_journal_issue     12
_journal_page_first     o1756
_journal_page_last     o1756
_journal_paper_category     QO
_journal_paper_doi     10.1107/S1600536813030262
_journal_coeditor_code     BH2487
_publ_contact_author_name     'Armando Pineda-Contreras'
_publ_contact_author_address
;
Facultad de Ciencias Qu\'imicas, Universidad de Colima, Km 9 Carretera
Colima-Coquimatl\'an, Apartado Postal 29000. Coquimatl\'an, Colima, M\'exico
;
_publ_contact_author_email     armandop@ucol.mx
_publ_contact_author_fax     '52 312 316 11 63'
_publ_contact_author_phone     '52 312 316 11 63'
_publ_section_title
;\
<i>exo</i>-1,7-Dimethyl-4-phenyl-10-oxa-4-azatricyclo[5.2.1.0^2,6^]dec-8-ene-3,\
5-dione
;
loop_
    _publ_author_name
    _publ_author_footnote
    _publ_author_address
    "Pineda-Contreras, Armando" .
;
Facultad de Ciencias Qu\'imicas
Universidad de Colima
Km 9 Carretera Colima-Coquimatl\'an
Apartado Postal 29000
Coquimatl\'an, Colima
Mexico
;
    "V\'azquez-Vuelvas, Oscar Fernando"
;
Alternative author for correspondence, e-mail: oscar_vazquez@ucol.mx.
;
;
Facultad de Ciencias Qu\'imicas
Universidad de Colima
Km 9 Carretera Colima-Coquimatl\'an
Apartado Postal 29000
Coquimatl\'an, Colima
Mexico
;
    "Negrete-L\'opez, Laura Edith" .
;
Facultad de Ciencias Qu\'imicas
Universidad de Colima
Km 9 Carretera Colima-Coquimatl\'an
Apartado Postal 29000
Coquimatl\'an, Colima
Mexico
;
    "Garc\'ia-Ortega, H\'ector" .
;
Facultad de Qu\'imica
Universidad Nacional Aut\'onoma de M\'exico
Ciudad Universitaria
04510, M\'exico D.F.
Mexico
;
    "Flores-Alamo, Marcos" .
;
Facultad de Qu\'imica
Universidad Nacional Aut\'onoma de M\'exico
Ciudad Universitaria
04510, M\'exico D.F.
Mexico
;
data_I
_audit_creation_method     'WinGX routine CIF_UPDATE'
_audit_conform_dict_name     cif_core.dic
_audit_conform_dict_version     2.4
_database_code_depnum_ccdc_archive     'CCDC 970262'
_chemical_name_systematic
;\
<i>exo</i>-1,7-Dimethyl-4-phenyl-10-oxa-4-azatricyclo[5.2.1.0^2,6^]dec-8-ene-\
3,5-dione
;
_chemical_formula_moiety     'C16 H15 N1 O3'
_chemical_formula_sum     'C16 H15 N O3'
_chemical_formula_iupac     'C16 H15 N1 O3'
_chemical_formula_weight     269.29
_chemical_melting_point     401
_space_group_crystal_system     monoclinic
_space_group_name_H-M_alt     'P 21/c'
_space_group_name_Hall     '-P 2ybc'
loop_
    _space_group_symop_operation_xyz
    'x, y, z'
    '-x, y+1/2, -z+1/2'
    '-x, -y, -z'
    'x, -y-1/2, z-1/2'
_cell_length_a     8.1267(6)
_cell_length_b     9.8570(8)
_cell_length_c     17.2099(12)
_cell_angle_alpha     90
_cell_angle_beta     93.564(7)
_cell_angle_gamma     90
_cell_volume     1375.93(18)
_cell_formula_units_Z     4
_cell_measurement_reflns_used     1980
_cell_measurement_theta_min     3.4016
_cell_measurement_theta_max     25.9974
_cell_measurement_temperature     298(2)
_exptl_crystal_description     block
_exptl_crystal_colour     colourless
_exptl_crystal_size_max     0.5799
_exptl_crystal_size_mid     0.5384
_exptl_crystal_size_min     0.2203
_exptl_crystal_density_diffrn     1.3
_exptl_crystal_density_method     'not measured'
_exptl_crystal_F_000     568
loop_
    _exptl_crystal_face_index_h
    _exptl_crystal_face_index_k
    _exptl_crystal_face_index_l
    _exptl_crystal_face_perp_dist
    -9 0 16 0.2543
    9 0 -16 0.2543
    -3 -13 -8 0.1829
    3 13 8 0.1829
    8 1 16 0.1101
    -8 -1 -16 0.1101
_exptl_absorpt_coefficient_mu     0.09
_exptl_absorpt_correction_type     analytical
_exptl_absorpt_process_details
;
(CrysAlis PRO; Agilent, 2011)
;
_exptl_absorpt_correction_T_min     0.958
_exptl_absorpt_correction_T_max     0.983
_exptl_special_details
;
Absorption correction: (CrysAlis PRO; Agilent, 2011)
Analytical numeric absorption correction using a multifaceted crystal model
;
_diffrn_ambient_temperature     298(2)
_diffrn_radiation_type     MoK\a
_diffrn_radiation_wavelength     0.71073
_diffrn_radiation_monochromator     graphite
_diffrn_measurement_device_type     'Agilent Xcalibur (Atlas, Gemini)'
_diffrn_measurement_method     '\w scans'
_diffrn_detector_area_resol_mean     10.4685
_diffrn_reflns_number     6009
_diffrn_reflns_av_R_equivalents     0.0193
_diffrn_reflns_theta_min     3.41
_diffrn_reflns_theta_max     26.05
_diffrn_reflns_theta_full     26.05
_diffrn_measured_fraction_theta_max     0.998
_diffrn_measured_fraction_theta_full     0.998
_diffrn_reflns_limit_h_min     -10
_diffrn_reflns_limit_h_max     9
_diffrn_reflns_limit_k_min     -12
_diffrn_reflns_limit_k_max     12
_diffrn_reflns_limit_l_min     -21
_diffrn_reflns_limit_l_max     19
_refine_special_details     ?
_reflns_number_total     2709
_reflns_number_gt     2104
_reflns_threshold_expression     I>2\s(I)
_refine_ls_structure_factor_coef     Fsqd
_refine_ls_matrix_type     full
_refine_ls_R_factor_all     0.0556
_refine_ls_R_factor_gt     0.0399
_refine_ls_wR_factor_gt     0.0899
_refine_ls_wR_factor_ref     0.1012
_refine_ls_goodness_of_fit_ref     1.024
_refine_ls_restrained_S_all     1.024
_refine_ls_number_reflns     2709
_refine_ls_number_parameters     184
_refine_ls_number_restraints     0
_refine_ls_number_constraints     0
_refine_ls_hydrogen_treatment     constr
_refine_ls_weighting_scheme     calc
_refine_ls_weighting_details
         'calc w=1/[\s^2^(Fo^2^)+(0.0389P)^2^+0.4058P] where P=(Fo^2^+2Fc^2^)/3'
_atom_sites_solution_hydrogens     geom
_atom_sites_solution_primary     direct
_atom_sites_solution_secondary     difmap
_refine_ls_shift/su_max     0.001
_refine_ls_shift/su_mean     0
_refine_diff_density_max     0.239
_refine_diff_density_min     -0.16
_refine_ls_extinction_method     'SHELXL97 (Sheldrick, 2008)'
_refine_ls_extinction_coef     0.048(3)
_refine_ls_extinction_expression
                                    Fc^*^=kFc[1+0.001xFc^2^\l^3^/sin(2\q)]^-1/4^
loop_
    _atom_type_symbol
    _atom_type_description
    _atom_type_scat_dispersion_real
    _atom_type_scat_dispersion_imag
    _atom_type_scat_source
    C C 0.0033 0.0016 'International Tables Vol C Tables 4.2.6.8 and 6.1.1.4'
    H H 0 0 'International Tables Vol C Tables 4.2.6.8 and 6.1.1.4'
    O O 0.0106 0.006 'International Tables Vol C Tables 4.2.6.8 and 6.1.1.4'
    S S 0.1246 0.1234 'International Tables Vol C Tables 4.2.6.8 and 6.1.1.4'
    N N 0.0061 0.0033 'International Tables Vol C Tables 4.2.6.8 and 6.1.1.4'
_computing_data_collection     'CrysAlis PRO (Agilent, 2011)'
_computing_cell_refinement     'CrysAlis PRO (Agilent, 2011)'
_computing_data_reduction     'CrysAlis PRO (Agilent, 2011)'
_computing_structure_solution     'SHELXS97 (Sheldrick, 2008)'
_computing_structure_refinement     'SHELXL97 (Sheldrick, 2008)'
_computing_molecular_graphics
;
ORTEP-3 for Windows (Farrugia, 2012) and Mercury (Macrae <i>et al.</i>,
2008)
;
_computing_publication_material     'WinGX (Farrugia, 2012)'
loop_
    _atom_site_type_symbol
    _atom_site_label
    _atom_site_fract_x
    _atom_site_fract_y
    _atom_site_fract_z
    _atom_site_U_iso_or_equiv
    _atom_site_adp_type
    _atom_site_calc_flag
    _atom_site_refinement_flags
    _atom_site_occupancy
    _atom_site_symmetry_multiplicity
    _atom_site_disorder_assembly
    _atom_site_disorder_group
    C C2 0.89127(19) 0.24866(16) 0.65338(8) 0.0379(4) Uani d . 1 1 . .
    C C3 0.81574(19) 0.27178(15) 0.73016(8) 0.0375(4) Uani d . 1 1 . .
    H H3 0.7482 0.3542 0.7296 0.045 Uiso calc R 1 1 . .
    C C4 0.72028(18) 0.14469(16) 0.75948(8) 0.0372(4) Uani d . 1 1 . .
    C C5 0.6482(2) 0.19228(18) 0.83406(9) 0.0472(4) Uani d . 1 1 . .
    H H5 0.5382 0.2114 0.8413 0.057 Uiso calc R 1 1 . .
    C C6 0.7726(2) 0.20099(18) 0.88640(9) 0.0484(4) Uani d . 1 1 . .
    H H6 0.7676 0.2279 0.938 0.058 Uiso calc R 1 1 . .
    C C7 0.92630(19) 0.15872(16) 0.84656(8) 0.0386(4) Uani d . 1 1 . .
    C C8 0.96335(19) 0.27970(16) 0.79084(8) 0.0379(4) Uani d . 1 1 . .
    H H8 0.9688 0.367 0.8181 0.045 Uiso calc R 1 1 . .
    C C9 1.1131(2) 0.25456(16) 0.74554(9) 0.0393(4) Uani d . 1 1 . .
    C C10 0.6092(2) 0.06732(19) 0.70213(9) 0.0486(4) Uani d . 1 1 . .
    H H10A 0.6726 0.033 0.6612 0.073 Uiso calc R 1 1 . .
    H H10B 0.5245 0.1265 0.6805 0.073 Uiso calc R 1 1 . .
    H H10C 0.5597 -0.007 0.7281 0.073 Uiso calc R 1 1 . .
    C C12 1.0660(2) 0.0990(2) 0.89652(9) 0.0533(5) Uani d . 1 1 . .
    H H12A 1.027 0.022 0.9242 0.08 Uiso calc R 1 1 . .
    H H12B 1.1084 0.1658 0.933 0.08 Uiso calc R 1 1 . .
    H H12C 1.1519 0.0708 0.8642 0.08 Uiso calc R 1 1 . .
    C C15 1.17344(18) 0.21261(16) 0.60751(8) 0.0377(4) Uani d . 1 1 . .
    C C16 1.1598(2) 0.09518(17) 0.56431(9) 0.0478(4) Uani d . 1 1 . .
    H H16 1.078 0.0322 0.5734 0.057 Uiso calc R 1 1 . .
    C C17 1.2689(2) 0.07181(19) 0.50718(10) 0.0556(5) Uani d . 1 1 . .
    H H17 1.2603 -0.0072 0.4776 0.067 Uiso calc R 1 1 . .
    C C18 1.3896(2) 0.1645(2) 0.49394(10) 0.0543(5) Uani d . 1 1 . .
    H H18 1.4629 0.1482 0.4556 0.065 Uiso calc R 1 1 . .
    C C19 1.4025(2) 0.2812(2) 0.53705(10) 0.0521(5) Uani d . 1 1 . .
    H H19 1.4848 0.3437 0.528 0.063 Uiso calc R 1 1 . .
    C C20 1.29349(19) 0.30661(18) 0.59406(9) 0.0442(4) Uani d . 1 1 . .
    H H20 1.3014 0.3863 0.6229 0.053 Uiso calc R 1 1 . .
    O O11 0.85844(12) 0.06324(10) 0.78944(5) 0.0362(3) Uani d . 1 1 . .
    O O13 0.82053(14) 0.24123(13) 0.58982(6) 0.0525(3) Uani d . 1 1 . .
    O O14 1.25472(14) 0.24824(14) 0.77023(7) 0.0556(4) Uani d . 1 1 . .
    N N1 1.06138(15) 0.23679(13) 0.66731(7) 0.0381(3) Uani d . 1 1 . .
loop_
    _atom_site_aniso_label
    _atom_site_aniso_U_11
    _atom_site_aniso_U_22
    _atom_site_aniso_U_33
    _atom_site_aniso_U_12
    _atom_site_aniso_U_13
    _atom_site_aniso_U_23
    C2 0.0386(8) 0.0413(8) 0.0339(8) 0.0014(7) 0.0028(6) 0.0026(7)
    C3 0.0374(8) 0.0387(8) 0.0365(8) 0.0073(7) 0.0044(6) -0.0010(6)
    C4 0.0337(8) 0.0440(9) 0.0340(7) 0.0042(7) 0.0029(6) 0.0002(7)
    C5 0.0426(9) 0.0590(10) 0.0413(9) 0.0037(8) 0.0123(7) -0.0020(8)
    C6 0.0583(11) 0.0552(10) 0.0332(8) -0.0037(9) 0.0136(7) -0.0068(7)
    C7 0.0443(9) 0.0430(9) 0.0284(7) -0.0022(7) 0.0001(6) -0.0049(6)
    C8 0.0444(9) 0.0363(8) 0.0332(7) 0.0005(7) 0.0041(6) -0.0068(6)
    C9 0.0407(9) 0.0407(8) 0.0363(8) -0.0026(7) 0.0006(7) -0.0007(7)
    C10 0.0407(9) 0.0615(11) 0.0430(9) -0.0035(8) -0.0035(7) -0.0006(8)
    C12 0.0558(11) 0.0633(12) 0.0390(9) -0.0051(9) -0.0111(8) 0.0054(8)
    C15 0.0360(8) 0.0449(9) 0.0326(7) 0.0037(7) 0.0046(6) 0.0018(7)
    C16 0.0544(10) 0.0455(9) 0.0448(9) -0.0038(8) 0.0129(8) -0.0010(8)
    C17 0.0689(12) 0.0526(11) 0.0469(10) 0.0084(10) 0.0167(9) -0.0054(8)
    C18 0.0504(11) 0.0691(13) 0.0454(9) 0.0155(9) 0.0176(8) 0.0068(9)
    C19 0.0401(9) 0.0626(12) 0.0544(10) -0.0001(8) 0.0095(8) 0.0137(9)
    C20 0.0397(9) 0.0474(9) 0.0457(9) -0.0005(8) 0.0038(7) 0.0006(8)
    O11 0.0379(6) 0.0376(6) 0.0327(5) 0.0011(5) -0.0021(4) -0.0027(4)
    O13 0.0456(7) 0.0792(9) 0.0323(6) 0.0025(6) -0.0016(5) 0.0041(6)
    O14 0.0395(7) 0.0805(9) 0.0462(7) -0.0041(6) -0.0029(5) 0.0001(6)
    N1 0.0358(7) 0.0472(8) 0.0317(6) 0.0004(6) 0.0051(5) -0.0022(5)
_geom_special_details     ?
loop_
    _geom_bond_atom_site_label_1
    _geom_bond_atom_site_label_2
    _geom_bond_site_symmetry_2
    _geom_bond_distance
    _geom_bond_publ_flag
    C2 O13 . 1.2059(18) ?
    C2 N1 . 1.3932(19) ?
    C2 C3 . 1.508(2) ?
    C3 C8 . 1.543(2) ?
    C3 C4 . 1.573(2) ?
    C3 H3 . 0.98 ?
    C4 O11 . 1.4488(17) ?
    C4 C10 . 1.503(2) ?
    C4 C5 . 1.518(2) ?
    C5 C6 . 1.314(2) ?
    C5 H5 . 0.93 ?
    C6 C7 . 1.520(2) ?
    C6 H6 . 0.93 ?
    C7 O11 . 1.4454(17) ?
    C7 C12 . 1.501(2) ?
    C7 C8 . 1.571(2) ?
    C8 C9 . 1.506(2) ?
    C8 H8 . 0.98 ?
    C9 O14 . 1.2036(19) ?
    C9 N1 . 1.3962(19) ?
    C10 H10A . 0.96 ?
    C10 H10B . 0.96 ?
    C10 H10C . 0.96 ?
    C12 H12A . 0.96 ?
    C12 H12B . 0.96 ?
    C12 H12C . 0.96 ?
    C15 C20 . 1.375(2) ?
    C15 C16 . 1.376(2) ?
    C15 N1 . 1.4359(18) ?
    C16 C17 . 1.384(2) ?
    C16 H16 . 0.93 ?
    C17 C18 . 1.370(3) ?
    C17 H17 . 0.93 ?
    C18 C19 . 1.369(3) ?
    C18 H18 . 0.93 ?
    C19 C20 . 1.385(2) ?
    C19 H19 . 0.93 ?
    C20 H20 . 0.93 ?
loop_
    _geom_angle_atom_site_label_1
    _geom_angle_atom_site_label_2
    _geom_angle_atom_site_label_3
    _geom_angle_site_symmetry_1
    _geom_angle_site_symmetry_3
    _geom_angle
    _geom_angle_publ_flag
    O13 C2 N1 . . 124.26(14) ?
    O13 C2 C3 . . 127.35(14) ?
    N1 C2 C3 . . 108.39(12) ?
    C2 C3 C8 . . 105.01(12) ?
    C2 C3 C4 . . 113.35(12) ?
    C8 C3 C4 . . 101.62(11) ?
    C2 C3 H3 . . 112.1 ?
    C8 C3 H3 . . 112.1 ?
    C4 C3 H3 . . 112.1 ?
    O11 C4 C10 . . 111.89(13) ?
    O11 C4 C5 . . 101.62(11) ?
    C10 C4 C5 . . 117.68(13) ?
    O11 C4 C3 . . 99.72(11) ?
    C10 C4 C3 . . 118.77(12) ?
    C5 C4 C3 . . 104.42(13) ?
    C6 C5 C4 . . 106.20(14) ?
    C6 C5 H5 . . 126.9 ?
    C4 C5 H5 . . 126.9 ?
    C5 C6 C7 . . 106.95(14) ?
    C5 C6 H6 . . 126.5 ?
    C7 C6 H6 . . 126.5 ?
    O11 C7 C12 . . 112.15(13) ?
    O11 C7 C6 . . 101.30(12) ?
    C12 C7 C6 . . 117.55(13) ?
    O11 C7 C8 . . 99.13(11) ?
    C12 C7 C8 . . 118.73(14) ?
    C6 C7 C8 . . 105.15(13) ?
    C9 C8 C3 . . 105.10(12) ?
    C9 C8 C7 . . 112.51(13) ?
    C3 C8 C7 . . 101.79(12) ?
    C9 C8 H8 . . 112.3 ?
    C3 C8 H8 . . 112.3 ?
    C7 C8 H8 . . 112.3 ?
    O14 C9 N1 . . 123.91(14) ?
    O14 C9 C8 . . 127.69(14) ?
    N1 C9 C8 . . 108.39(13) ?
    C4 C10 H10A . . 109.5 ?
    C4 C10 H10B . . 109.5 ?
    H10A C10 H10B . . 109.5 ?
    C4 C10 H10C . . 109.5 ?
    H10A C10 H10C . . 109.5 ?
    H10B C10 H10C . . 109.5 ?
    C7 C12 H12A . . 109.5 ?
    C7 C12 H12B . . 109.5 ?
    H12A C12 H12B . . 109.5 ?
    C7 C12 H12C . . 109.5 ?
    H12A C12 H12C . . 109.5 ?
    H12B C12 H12C . . 109.5 ?
    C20 C15 C16 . . 120.66(14) ?
    C20 C15 N1 . . 119.79(14) ?
    C16 C15 N1 . . 119.55(14) ?
    C15 C16 C17 . . 119.34(16) ?
    C15 C16 H16 . . 120.3 ?
    C17 C16 H16 . . 120.3 ?
    C18 C17 C16 . . 120.28(17) ?
    C18 C17 H17 . . 119.9 ?
    C16 C17 H17 . . 119.9 ?
    C19 C18 C17 . . 120.12(16) ?
    C19 C18 H18 . . 119.9 ?
    C17 C18 H18 . . 119.9 ?
    C18 C19 C20 . . 120.32(17) ?
    C18 C19 H19 . . 119.8 ?
    C20 C19 H19 . . 119.8 ?
    C15 C20 C19 . . 119.28(16) ?
    C15 C20 H20 . . 120.4 ?
    C19 C20 H20 . . 120.4 ?
    C7 O11 C4 . . 97.80(11) ?
    C2 N1 C9 . . 113.03(12) ?
    C2 N1 C15 . . 123.87(12) ?
    C9 N1 C15 . . 123.07(13) ?
loop_
    _geom_torsion_atom_site_label_1
    _geom_torsion_atom_site_label_2
    _geom_torsion_atom_site_label_3
    _geom_torsion_atom_site_label_4
    _geom_torsion_site_symmetry_1
    _geom_torsion_site_symmetry_2
    _geom_torsion_site_symmetry_3
    _geom_torsion_site_symmetry_4
    _geom_torsion
    _geom_torsion_publ_flag
    O13 C2 C3 C8 . . . . -177.05(16) ?
    N1 C2 C3 C8 . . . . 2.91(16) ?
    O13 C2 C3 C4 . . . . 72.9(2) ?
    N1 C2 C3 C4 . . . . -107.14(14) ?
    C2 C3 C4 O11 . . . . 78.04(14) ?
    C8 C3 C4 O11 . . . . -34.09(12) ?
    C2 C3 C4 C10 . . . . -43.66(18) ?
    C8 C3 C4 C10 . . . . -155.80(13) ?
    C2 C3 C4 C5 . . . . -177.18(13) ?
    C8 C3 C4 C5 . . . . 70.69(14) ?
    O11 C4 C5 C6 . . . . 30.57(17) ?
    C10 C4 C5 C6 . . . . 153.10(16) ?
    C3 C4 C5 C6 . . . . -72.78(16) ?
    C4 C5 C6 C7 . . . . -0.22(19) ?
    C5 C6 C7 O11 . . . . -30.23(17) ?
    C5 C6 C7 C12 . . . . -152.76(16) ?
    C5 C6 C7 C8 . . . . 72.58(17) ?
    C2 C3 C8 C9 . . . . -2.40(16) ?
    C4 C3 C8 C9 . . . . 115.90(12) ?
    C2 C3 C8 C7 . . . . -119.87(12) ?
    C4 C3 C8 C7 . . . . -1.57(13) ?
    O11 C7 C8 C9 . . . . -75.16(14) ?
    C12 C7 C8 C9 . . . . 46.41(18) ?
    C6 C7 C8 C9 . . . . -179.58(12) ?
    O11 C7 C8 C3 . . . . 36.83(13) ?
    C12 C7 C8 C3 . . . . 158.40(13) ?
    C6 C7 C8 C3 . . . . -67.59(14) ?
    C3 C8 C9 O14 . . . . -177.95(16) ?
    C7 C8 C9 O14 . . . . -68.0(2) ?
    C3 C8 C9 N1 . . . . 1.13(16) ?
    C7 C8 C9 N1 . . . . 111.06(14) ?
    C20 C15 C16 C17 . . . . 0.4(2) ?
    N1 C15 C16 C17 . . . . -179.47(15) ?
    C15 C16 C17 C18 . . . . 0.2(3) ?
    C16 C17 C18 C19 . . . . -0.3(3) ?
    C17 C18 C19 C20 . . . . -0.2(3) ?
    C16 C15 C20 C19 . . . . -0.8(2) ?
    N1 C15 C20 C19 . . . . 179.01(14) ?
    C18 C19 C20 C15 . . . . 0.7(2) ?
    C12 C7 O11 C4 . . . . 173.54(12) ?
    C6 C7 O11 C4 . . . . 47.34(13) ?
    C8 C7 O11 C4 . . . . -60.23(12) ?
    C10 C4 O11 C7 . . . . -174.15(12) ?
    C5 C4 O11 C7 . . . . -47.72(13) ?
    C3 C4 O11 C7 . . . . 59.33(12) ?
    O13 C2 N1 C9 . . . . 177.59(15) ?
    C3 C2 N1 C9 . . . . -2.37(18) ?
    O13 C2 N1 C15 . . . . -0.8(3) ?
    C3 C2 N1 C15 . . . . 179.28(13) ?
    O14 C9 N1 C2 . . . . 179.87(15) ?
    C8 C9 N1 C2 . . . . 0.75(18) ?
    O14 C9 N1 C15 . . . . -1.8(2) ?
    C8 C9 N1 C15 . . . . 179.11(13) ?
    C20 C15 N1 C2 . . . . 118.53(17) ?
    C16 C15 N1 C2 . . . . -61.6(2) ?
    C20 C15 N1 C9 . . . . -59.6(2) ?
    C16 C15 N1 C9 . . . . 120.18(17) ?
loop_
    _geom_hbond_atom_site_label_D
    _geom_hbond_atom_site_label_H
    _geom_hbond_atom_site_label_A
    _geom_hbond_site_symmetry_A
    _geom_hbond_distance_DH
    _geom_hbond_distance_HA
    _geom_hbond_distance_DA
    _geom_hbond_angle_DHA
    _geom_hbond_publ_flag
    C5 H5 O14 1_455 0.93 2.57 3.362(2) 144 yes
    C10 H10B Cg1 1_455 0.96 2.95 3.8029 148 yes
    C12 H12B Cg1 4_555 0.96 2.79 3.7287 167 yes
