# Supplementary material for: exo-1,7-Dimethyl-4-phenyl-10-oxa-4-aza­tri­cyclo­[5.2.1.02,6]dec-8-ene-3,5-dione
Source: Acta Crystallogr Sect E Struct Rep Online. 2013 Nov 9;69(Pt 12):o1756. doi: 10.1107/S1600536813030262 (PMC3885034; doi:10.1107/S1600536813030262)
Supplement: Supplementary file 2 [file e-69-o1756-Isup2.hkl]

#
# h,k,l, Fc-squared, Fo-squared, sigma(Fo-squared) and status flag
#
data_I
_shelx_title ' hgo225ap in P2(1)/c'
_shelx_refln_list_code          4
_shelx_F_calc_maximum      192.03
_exptl_crystal_F_000       568.00
_reflns_d_resolution_high  0.8091
 
loop_
 _symmetry_equiv_pos_as_xyz
 'x, y, z'
 '-x, y+1/2, -z+1/2'
 '-x, -y, -z'
 'x, -y-1/2, z-1/2'
 
_cell_length_a     8.1267
_cell_length_b     9.8570
_cell_length_c    17.2099
_cell_angle_alpha  90.000
_cell_angle_beta   93.564
_cell_angle_gamma  90.000
 
_shelx_F_squared_multiplier     1.000
 
loop_
 _refln_index_h
 _refln_index_k
 _refln_index_l
 _refln_F_squared_calc
 _refln_F_squared_meas
 _refln_F_squared_sigma
 _refln_observed_status
   2   0   0     4744.15     4759.11     25.42 o
   3   0   0      587.54      566.41      9.94 o
   4   0   0      738.17      721.02     12.98 o
   5   0   0        1.06        0.44      0.72 o
   6   0   0      196.44      178.60      8.04 o
   7   0   0       14.64       17.29      2.98 o
   8   0   0        0.62        1.35      1.77 o
   9   0   0      364.93      381.22     15.17 o
  10   0   0        0.01        0.05      2.00 o
   2   1   0     1087.90     1104.91      8.97 o
   3   1   0      113.23      116.08      3.42 o
   4   1   0      244.03      247.07      5.77 o
   5   1   0      289.84      296.78      7.07 o
   6   1   0      102.08       82.20      3.92 o
   7   1   0      170.03      169.73      6.15 o
   8   1   0       75.86       73.31      7.22 o
   9   1   0        2.15        3.89      2.30 o
   0   2   0    36877.27    39841.30     84.00 o
   1   2   0     2626.48     2521.43     16.36 o
   2   2   0      964.95      948.59      9.47 o
   3   2   0      138.63      128.00      3.91 o
   4   2   0       24.26       23.41      1.98 o
   5   2   0       53.40       45.22      2.95 o
   6   2   0       76.31       87.84      6.06 o
   7   2   0       73.26       71.78      4.12 o
   8   2   0       45.83       45.30      3.59 o
   9   2   0       16.87       12.85      2.23 o
   1   3   0        1.47        2.90      0.43 o
   2   3   0      951.48      999.97     10.43 o
   3   3   0      252.84      266.65      6.19 o
   4   3   0       93.10      107.07      4.28 o
   5   3   0       26.32       22.98      1.78 o
   6   3   0      131.36      114.44      7.40 o
   7   3   0      297.91      299.06     12.90 o
   8   3   0       64.24       59.54      4.21 o
   9   3   0        3.58        4.19      1.65 o
   0   4   0     4468.57     4493.07     21.02 o
   1   4   0     1279.26     1335.33      7.85 o
   2   4   0      231.60      213.53      4.08 o
   3   4   0      534.25      571.69      8.00 o
   4   4   0        7.55       11.14      1.12 o
   5   4   0       96.44       94.91      6.65 o
   6   4   0        1.75        2.57      1.72 o
   7   4   0        7.68        6.42      2.41 o
   8   4   0        0.77       -0.60      2.08 o
   9   4   0        6.01        8.62      2.12 o
   1   5   0        9.19       12.57      0.86 o
   2   5   0       28.40       40.19      1.93 o
   3   5   0      178.74      192.06      7.61 o
   4   5   0      794.37      838.39      8.31 o
   5   5   0      772.93      779.24     13.78 o
   6   5   0       21.76       19.76      2.39 o
   7   5   0       45.69       46.18      4.68 o
   8   5   0        4.07        6.02      1.89 o
   9   5   0        0.58        0.68      2.73 o
   0   6   0     2789.29     2814.90     25.68 o
   1   6   0     1315.67     1315.01      9.22 o
   2   6   0       68.80       59.33      2.49 o
   3   6   0      678.24      712.62     11.40 o
   4   6   0      123.29      121.87      4.20 o
   5   6   0        2.61        2.48      1.15 o
   6   6   0        0.04       -0.63      1.35 o
   7   6   0       11.11       12.61      3.62 o
   8   6   0        1.19        1.21      4.14 o
   1   7   0      105.28      106.60      2.82 o
   2   7   0       57.97       57.71      2.29 o
   3   7   0       45.85       38.79      2.34 o
   4   7   0      105.04      114.48      5.26 o
   5   7   0       25.93       21.39      2.57 o
   6   7   0        2.55        2.29      1.54 o
   7   7   0       13.51       15.49      3.85 o
   8   7   0        4.92        4.02      2.43 o
   0   8   0        0.90        0.40      1.00 o
   1   8   0      200.70      205.60      4.17 o
   2   8   0       34.06       32.75      1.84 o
   3   8   0       23.00       21.54      1.84 o
   4   8   0       14.40       13.28      2.02 o
   5   8   0       24.82       25.48      2.85 o
   6   8   0       20.09       24.58      4.10 o
   7   8   0       10.41        9.23      2.98 o
   1   9   0       35.75       34.32      1.71 o
   2   9   0       15.82       17.61      2.37 o
   3   9   0       29.88       29.36      2.82 o
   4   9   0        0.01       -1.54      2.39 o
   5   9   0        0.05        0.23      1.19 o
   6   9   0       28.39       34.18      4.86 o
   0  10   0       62.83       63.13      3.66 o
   1  10   0       38.92       36.71      3.01 o
   2  10   0        2.15        1.50      0.88 o
   3  10   0        7.90        4.94      1.41 o
   4  10   0       14.21        9.57      1.79 o
   5  10   0       30.76       32.85      5.31 o
   1  11   0       15.35       15.92      2.13 o
   2  11   0       26.83       23.74      3.00 o
   3  11   0       15.64       16.52      3.67 o
   4  11   0        4.85        9.28      2.81 o
   0  12   0       22.76       19.04      3.77 o
   1  12   0       13.44       14.96      3.71 o
 -10   1   1        0.36        2.81      1.67 o
  -9   1   1       23.17       29.38      3.11 o
  -8   1   1        0.57        0.39      1.22 o
  -7   1   1      130.47      128.27      5.22 o
  -6   1   1       98.82       96.96      4.14 o
  -5   1   1      311.55      321.97      6.75 o
  -4   1   1        5.66        3.13      1.26 o
  -3   1   1      199.93      204.14      3.57 o
  -2   1   1        5.71        5.06      0.69 o
  -1   1   1     4599.97     4354.07     48.24 o
   1   1   1      664.83      662.08      8.35 o
   2   1   1     1840.63     1759.39     11.83 o
   3   1   1        5.81        6.34      0.91 o
   4   1   1        8.65        5.70      0.99 o
   5   1   1        1.97        0.59      0.79 o
   6   1   1       27.18       29.68      2.09 o
   7   1   1        8.73        6.27      1.47 o
   8   1   1       45.45       41.56      3.44 o
   9   1   1        0.23        1.77      3.50 o
  -9   2   1       72.66       77.73      4.93 o
  -8   2   1        1.64        2.96      1.16 o
  -7   2   1        1.28        2.31      1.25 o
  -6   2   1       26.20       26.83      3.45 o
  -5   2   1        4.79        7.66      1.08 o
  -4   2   1       38.63       34.84      1.84 o
  -3   2   1       16.03       17.26      1.49 o
  -2   2   1      382.10      416.66      7.86 o
  -1   2   1      449.14      403.97      4.98 o
   0   2   1     8284.41     8213.17     20.44 o
   1   2   1     2873.10     2830.96     10.98 o
   2   2   1        0.11        0.20      0.57 o
   3   2   1      159.91      153.70      4.32 o
   4   2   1      958.54      953.03     12.12 o
   5   2   1      175.20      183.30      5.80 o
   6   2   1        2.80        3.89      1.86 o
   7   2   1        2.68        5.88      1.54 o
   8   2   1        3.86        5.43      1.59 o
   9   2   1        4.55        3.21      1.89 o
  -9   3   1        0.15       -0.75      1.40 o
  -8   3   1       30.69       28.31      2.93 o
  -7   3   1       68.19       72.24      6.56 o
  -6   3   1      174.42      183.89      9.20 o
  -5   3   1       21.69       26.78      1.91 o
  -4   3   1      669.92      722.28      9.01 o
  -3   3   1        2.26        2.88      0.68 o
  -2   3   1     1493.86     1505.70     23.22 o
  -1   3   1      179.34      169.64      2.60 o
   0   3   1      645.26      612.57      6.71 o
   1   3   1      476.44      432.43      4.92 o
   2   3   1      111.44      115.71      2.85 o
   3   3   1      727.46      749.70      8.49 o
   4   3   1       32.01       37.62      2.62 o
   5   3   1      325.78      344.26      6.71 o
   6   3   1        9.22       11.34      2.64 o
   7   3   1        9.15       10.62      2.75 o
   8   3   1       10.63       14.80      2.32 o
   9   3   1       14.23       15.55      2.69 o
  -9   4   1       10.66       10.67      2.53 o
  -8   4   1       16.41       16.36      3.68 o
  -7   4   1       95.69       92.48      7.64 o
  -6   4   1      323.27      305.60     17.90 o
  -5   4   1       20.08       18.32      2.19 o
  -4   4   1      222.06      225.88      4.54 o
  -3   4   1       28.87       34.26      1.48 o
  -2   4   1       46.53       64.55      2.27 o
  -1   4   1       57.63       52.89      1.58 o
   0   4   1      442.77      434.93      4.08 o
   1   4   1      167.53      156.78      3.86 o
   2   4   1       68.57       65.81      2.31 o
   3   4   1      516.17      534.72      8.59 o
   4   4   1      151.05      152.11     11.56 o
   5   4   1        9.20       12.86      2.72 o
   6   4   1       86.64       86.53      6.96 o
   7   4   1      117.95      117.97      8.64 o
   8   4   1       89.61       90.10      8.14 o
   9   4   1        7.09        4.33      2.07 o
  -9   5   1        0.07       -1.73      1.73 o
  -8   5   1       13.02       11.57      2.24 o
  -7   5   1        0.83       -1.70      1.70 o
  -6   5   1       11.90        8.61      1.78 o
  -5   5   1        0.01        2.76      1.50 o
  -4   5   1       70.14       63.71      2.55 o
  -3   5   1        0.01        0.32      0.61 o
  -2   5   1      899.57      900.70     10.13 o
  -1   5   1      160.52      156.51      2.62 o
   0   5   1      274.49      275.29      3.67 o
   1   5   1      429.43      406.76      4.59 o
   2   5   1       16.12       16.49      1.27 o
   3   5   1      101.01      109.61      3.62 o
   4   5   1        8.69        9.59      1.15 o
   5   5   1        6.14        6.41      1.99 o
   6   5   1        0.33        2.74      1.29 o
   7   5   1       63.81       59.47      4.47 o
   8   5   1      102.37      104.08      6.35 o
   9   5   1        2.06        1.72      2.01 o
  -8   6   1       58.34       63.64      5.24 o
  -7   6   1       24.68       18.28      2.79 o
  -6   6   1        0.12       -1.98      1.98 o
  -5   6   1        6.94        7.40      2.38 o
  -4   6   1       89.31       80.78      3.45 o
  -3   6   1       10.64       15.57      1.46 o
  -2   6   1      267.35      273.34      4.56 o
  -1   6   1       49.56       44.95      1.56 o
   0   6   1       44.31       34.01      1.47 o
   1   6   1        0.71        1.10      0.47 o
   2   6   1       31.30       38.60      2.01 o
   3   6   1      164.35      167.19      7.03 o
   4   6   1      142.91      141.65      4.56 o
   5   6   1       32.02       32.94      3.79 o
   6   6   1       26.24       25.20      2.90 o
   7   6   1        0.76        0.18      1.29 o
   8   6   1        0.23       -1.36      1.36 o
  -8   7   1        0.06        3.68      2.51 o
  -7   7   1       71.57       70.77      7.08 o
  -6   7   1       43.46       42.37      5.29 o
  -5   7   1       84.80       82.91      5.58 o
  -4   7   1      130.64      141.75      4.70 o
  -3   7   1       48.76       49.38      2.93 o
  -2   7   1       65.05       61.83      2.35 o
  -1   7   1      142.76      134.19      2.88 o
   0   7   1        3.76        6.22      0.80 o
   1   7   1      128.90      129.20      2.86 o
   2   7   1       98.55       97.15      3.39 o
   3   7   1        9.25       11.75      1.34 o
   4   7   1       19.08       20.61      2.44 o
   5   7   1      142.92      141.11      6.12 o
   6   7   1        1.80       -0.31      1.36 o
   7   7   1       63.83       68.31      5.14 o
   8   7   1       35.07       36.00      3.93 o
  -7   8   1       32.12       37.67      5.51 o
  -6   8   1       17.04       15.98      3.38 o
  -5   8   1       34.22       38.20      3.46 o
  -4   8   1        2.89        2.59      1.46 o
  -3   8   1       27.39       26.94      2.06 o
  -2   8   1       77.99       79.36      2.80 o
  -1   8   1       25.99       23.22      1.50 o
   0   8   1       15.83       16.94      1.24 o
   1   8   1        0.85        1.55      0.64 o
   2   8   1       36.43       38.76      2.29 o
   3   8   1      221.12      208.97      6.83 o
   4   8   1       71.28       75.56      4.38 o
   5   8   1        4.23        4.71      1.71 o
   6   8   1        3.42        5.68      1.45 o
   7   8   1        5.54        3.46      1.96 o
  -6   9   1       80.11       83.65      7.61 o
  -5   9   1        6.54       11.61      2.19 o
  -4   9   1        0.67        0.24      2.38 o
  -3   9   1        2.82        3.70      1.11 o
  -2   9   1      125.59      116.43      3.58 o
  -1   9   1      485.47      466.07      6.85 o
   0   9   1        1.69        3.46      0.75 o
   1   9   1        8.34        6.34      1.35 o
   2   9   1      120.45      113.01      4.95 o
   3   9   1      183.53      198.99      6.86 o
   4   9   1        5.58        6.08      2.00 o
   5   9   1        5.41        2.56      1.25 o
   6   9   1        1.68        5.38      2.72 o
  -5  10   1        7.60       12.12      2.77 o
  -4  10   1       15.52       12.48      2.12 o
  -3  10   1       14.74       12.00      3.54 o
  -2  10   1       17.83       15.60      3.29 o
  -1  10   1        0.16       -1.04      1.36 o
   0  10   1       76.53       82.82      5.18 o
   1  10   1       53.16       48.34      2.75 o
   2  10   1        0.00        1.56      2.23 o
   3  10   1        0.02        0.01      1.79 o
   4  10   1       24.77       25.29      2.82 o
   5  10   1       12.34       13.85      3.61 o
  -4  11   1        3.84        5.76      2.55 o
  -3  11   1        7.84        9.08      1.82 o
  -2  11   1        1.45       -0.94      1.20 o
  -1  11   1       13.41       10.55      1.78 o
   0  11   1        2.03        3.04      1.27 o
   1  11   1        1.56        0.49      1.60 o
   2  11   1        0.14       -2.16      2.19 o
   3  11   1        1.95        5.39      2.29 o
   4  11   1        2.07        3.01      2.06 o
  -1  12   1        3.13       -1.82      1.82 o
   0  12   1        4.13       -0.50      1.62 o
   1  12   1        0.55        0.82      1.80 o
 -10   0   2       10.37       15.88      3.81 o
  -9   0   2        0.00       -0.61      1.82 o
  -8   0   2        0.63        6.19      2.63 o
  -7   0   2       70.60       66.36      5.22 o
  -6   0   2       61.59       49.80      4.16 o
  -5   0   2      626.41      676.37     13.50 o
  -4   0   2      375.61      400.96      8.91 o
  -3   0   2        1.07        0.19      0.58 o
  -2   0   2        9.65       16.68      1.20 o
   1   0   2    15469.95    15564.05     49.94 o
   2   0   2        0.31        3.35      0.76 o
   3   0   2        0.35        4.05      1.03 o
   4   0   2      364.80      401.83      7.34 o
   5   0   2      203.40      217.84     11.59 o
   6   0   2       12.43       16.95      1.99 o
   7   0   2       83.16       60.43      5.44 o
   8   0   2      123.42      126.94      8.37 o
   9   0   2        7.70        8.32      3.05 o
 -10   1   2       95.91      107.53      6.25 o
  -9   1   2       19.10       18.97      2.64 o
  -8   1   2      454.50      466.81     10.77 o
  -7   1   2       23.96       25.17      2.43 o
  -6   1   2       16.96       17.05      1.80 o
  -5   1   2      217.87      228.87      5.49 o
  -4   1   2      215.39      246.28      5.23 o
  -3   1   2     4731.85     4753.59     66.46 o
  -2   1   2      258.45      237.22      5.48 o
  -1   1   2     1866.80     1668.96     14.54 o
   1   1   2     4519.20     4425.33     46.90 o
   2   1   2     2742.36     2626.91     37.94 o
   3   1   2        7.45        9.07      1.12 o
   4   1   2      605.12      653.15      9.66 o
   5   1   2       47.11       56.53      3.77 o
   6   1   2      299.94      292.18      6.26 o
   7   1   2      244.68      255.22      7.77 o
   8   1   2       11.59       11.24      2.77 o
   9   1   2      104.16      108.13      5.99 o
  -9   2   2       17.52       21.32      4.09 o
  -8   2   2        1.11        0.82      1.32 o
  -7   2   2      101.72       96.55      4.59 o
  -6   2   2      585.34      591.16     15.30 o
  -5   2   2     1491.54     1536.40     13.29 o
  -4   2   2       16.86       21.75      1.44 o
  -3   2   2        8.35        7.82      1.00 o
  -2   2   2      296.99      279.85      5.07 o
  -1   2   2     1584.40     1492.22      9.97 o
   0   2   2     2731.46     2593.32     16.17 o
   1   2   2     7357.87     7299.20     52.48 o
   2   2   2     2206.03     2123.59     14.96 o
   3   2   2      637.26      711.70     20.14 o
   4   2   2     2947.87     3086.64     22.42 o
   5   2   2        0.34        2.48      1.04 o
   6   2   2       20.66       21.51      2.19 o
   7   2   2        6.13       10.71      2.85 o
   8   2   2        4.51        2.38      1.33 o
   9   2   2        0.75        2.04      1.43 o
  -9   3   2        3.73        7.47      1.78 o
  -8   3   2       35.85       36.24      3.52 o
  -7   3   2      141.23      140.03      8.67 o
  -6   3   2      159.28      150.68      8.33 o
  -5   3   2       18.93       17.65      1.61 o
  -4   3   2      159.80      164.85      3.68 o
  -3   3   2     1041.91     1038.05     10.49 o
  -2   3   2     1552.24     1514.79      9.17 o
  -1   3   2    14230.48    13257.81     81.53 o
   0   3   2     2732.52     2669.78      8.60 o
   1   3   2       87.33       80.05      1.94 o
   2   3   2      328.04      339.94      6.46 o
   3   3   2      212.59      212.12      5.56 o
   4   3   2      543.16      589.77      8.42 o
   5   3   2       99.32      107.39      4.64 o
   6   3   2      198.92      188.77      9.63 o
   7   3   2      130.81      142.82      8.99 o
   8   3   2      172.84      170.84     10.56 o
   9   3   2      118.18      115.16      6.40 o
  -9   4   2        1.88        1.94      1.32 o
  -8   4   2        1.62        0.66      1.38 o
  -7   4   2       48.43       49.08      4.02 o
  -6   4   2      132.29      142.63     13.85 o
  -5   4   2      263.54      288.19      6.39 o
  -4   4   2      198.10      186.64      4.17 o
  -3   4   2      290.78      333.05      5.89 o
  -2   4   2      282.81      288.76      6.28 o
  -1   4   2     1441.99     1452.87     11.87 o
   0   4   2     1647.33     1678.24      7.68 o
   1   4   2      174.09      195.80      3.35 o
   2   4   2       90.81       80.77      2.26 o
   3   4   2       12.27       11.82      1.18 o
   4   4   2       73.43       79.27      6.12 o
   5   4   2       67.24       67.87      4.09 o
   6   4   2       29.92       26.69      4.03 o
   7   4   2        2.01        0.98      1.87 o
   8   4   2       24.95       25.17      4.61 o
   9   4   2        6.10       10.04      2.26 o
  -9   5   2       10.19       11.79      2.01 o
  -8   5   2       71.58       68.31      5.21 o
  -7   5   2      182.39      178.48      7.72 o
  -6   5   2       53.85       56.18      4.15 o
  -5   5   2      200.46      187.79      6.97 o
  -4   5   2        0.72        0.32      0.69 o
  -3   5   2      169.25      165.78      4.26 o
  -2   5   2        0.37        0.41      0.55 o
  -1   5   2      746.21      766.54      6.58 o
   0   5   2     1434.21     1475.36      8.23 o
   1   5   2       75.17       78.99      1.95 o
   2   5   2      122.73      131.70      3.36 o
   3   5   2       19.85       20.73      1.62 o
   4   5   2      685.59      721.20      8.69 o
   5   5   2      118.56      115.83      4.34 o
   6   5   2        0.02        0.48      1.69 o
   7   5   2        3.24        1.12      2.04 o
   8   5   2        7.16        8.09      3.33 o
   9   5   2       10.82        9.77      3.37 o
  -8   6   2        0.45        1.72      3.53 o
  -7   6   2       20.82       15.20      3.50 o
  -6   6   2       11.86       16.39      3.70 o
  -5   6   2        5.17       -0.25      1.81 o
  -4   6   2       38.27       36.81      2.34 o
  -3   6   2       15.12       13.15      1.33 o
  -2   6   2       61.16       66.42      2.28 o
  -1   6   2      572.24      563.41      7.02 o
   0   6   2      546.23      545.49      5.52 o
   1   6   2       35.46       33.85      1.33 o
   2   6   2       13.90       17.76      1.11 o
   3   6   2       47.44       54.18      2.59 o
   4   6   2      195.01      201.16      5.58 o
   5   6   2        0.00        0.85      0.92 o
   6   6   2       19.11       18.84      2.10 o
   7   6   2        9.36        9.53      2.04 o
   8   6   2       80.10       81.81      5.69 o
  -8   7   2        0.03       -2.71      2.71 o
  -7   7   2      105.18      102.96      8.56 o
  -6   7   2        0.44        1.79      2.22 o
  -5   7   2       11.59       21.28      3.69 o
  -4   7   2       28.43       30.51      2.24 o
  -3   7   2       62.37       68.72      3.68 o
  -2   7   2        2.18        2.53      0.63 o
  -1   7   2      584.30      553.31      6.53 o
   0   7   2      396.24      395.06      5.14 o
   1   7   2        4.20        3.27      0.52 o
   2   7   2        0.01        1.59      0.71 o
   3   7   2      176.93      160.88      4.62 o
   4   7   2      212.63      221.04      7.54 o
   5   7   2        0.02       -0.01      1.65 o
   6   7   2       13.63       13.15      1.98 o
   7   7   2        5.13        2.78      2.87 o
   8   7   2        0.26       -1.63      1.63 o
  -7   8   2        0.87        0.39      1.90 o
  -6   8   2      135.59      130.36      9.33 o
  -5   8   2      126.57      146.37      9.28 o
  -4   8   2       53.63       51.88      3.88 o
  -3   8   2        0.97        0.16      0.83 o
  -2   8   2        0.19        0.24      0.63 o
  -1   8   2      383.40      388.96      5.89 o
   0   8   2      110.60      113.51      2.98 o
   1   8   2      184.59      183.03      3.81 o
   2   8   2      165.98      163.84      4.06 o
   3   8   2       45.14       42.64      4.69 o
   4   8   2      139.30      143.20      7.66 o
   5   8   2        1.26        2.29      1.55 o
   6   8   2       12.62       14.15      2.23 o
   7   8   2        0.26       -2.15      2.15 o
  -6   9   2        9.08        6.82      2.38 o
  -5   9   2        5.57       -0.62      1.46 o
  -4   9   2       10.20       12.58      2.10 o
  -3   9   2        3.10        1.57      0.81 o
  -2   9   2       41.61       39.68      2.41 o
  -1   9   2      218.81      228.72      4.82 o
   0   9   2       33.90       31.67      2.01 o
   1   9   2       11.63       10.03      1.08 o
   2   9   2        2.39        3.39      2.12 o
   3   9   2       35.11       38.65      3.01 o
   4   9   2        7.28        5.11      1.22 o
   5   9   2        1.78        0.06      0.90 o
   6   9   2        0.06        0.12      1.07 o
  -5  10   2       97.71      104.93      8.18 o
  -4  10   2       56.95       59.64      4.36 o
  -3  10   2       83.90       77.69      5.71 o
  -2  10   2       36.34       35.20      3.12 o
  -1  10   2      230.18      225.08     12.75 o
   0  10   2      200.17      196.53      6.88 o
   1  10   2        6.35        8.04      2.48 o
   2  10   2        8.49        6.02      1.32 o
   3  10   2        0.91        1.79      0.98 o
   4  10   2        9.85       13.47      3.66 o
   5  10   2        0.04       -0.23      1.80 o
  -4  11   2        3.08        4.13      2.11 o
  -3  11   2        6.74        4.61      1.38 o
  -2  11   2        9.62        8.10      1.78 o
  -1  11   2        3.30        2.53      1.70 o
   0  11   2        0.73        1.25      1.55 o
   1  11   2        6.20        4.41      1.43 o
   2  11   2        0.02       -1.86      1.86 o
   3  11   2        0.27       -1.46      2.58 o
   4  11   2        0.70       -2.12      2.18 o
  -1  12   2       27.29       11.21      2.84 o
   0  12   2        1.96       -1.97      1.97 o
   1  12   2        6.68        9.12      2.86 o
  -9   1   3        1.47        3.32      1.80 o
  -8   1   3       63.04       67.06      4.12 o
  -7   1   3        3.93        4.58      1.78 o
  -6   1   3       35.92       30.69      2.31 o
  -5   1   3      407.92      412.96      7.30 o
  -4   1   3       51.28       47.06      1.81 o
  -3   1   3      205.49      191.07      3.90 o
  -2   1   3        5.60        3.65      0.53 o
  -1   1   3     3669.05     3574.38     24.05 o
   0   1   3     3298.02     3218.05     18.84 o
   1   1   3      136.73      135.69      1.64 o
   2   1   3     3012.25     3085.61     12.90 o
   3   1   3      859.44      878.66      7.83 o
   4   1   3        0.69        0.51      0.59 o
   5   1   3        2.64        3.77      0.80 o
   6   1   3       19.24       16.66      1.60 o
   7   1   3       11.19        9.55      2.42 o
   8   1   3       26.60       28.13      3.07 o
   9   1   3       10.14       11.86      2.24 o
  -9   2   3        2.52        2.94      1.52 o
  -8   2   3      140.23      142.69      5.92 o
  -7   2   3       60.46       62.09      3.65 o
  -6   2   3        4.11        7.64      2.01 o
  -5   2   3       36.50       49.17      2.39 o
  -4   2   3        6.32        6.90      0.98 o
  -3   2   3      280.94      283.44      4.57 o
  -2   2   3     1489.74     1464.17     18.36 o
  -1   2   3     2631.13     2551.81     33.30 o
   0   2   3      154.30      138.91      3.26 o
   1   2   3     2704.81     2643.15     15.27 o
   2   2   3      222.28      225.10      4.88 o
   3   2   3      519.81      522.40     12.69 o
   4   2   3        1.63        7.70      1.08 o
   5   2   3      212.01      226.56      5.16 o
   6   2   3       26.50       26.64      4.36 o
   7   2   3      222.34      213.89     10.60 o
   8   2   3        1.47        1.41      1.37 o
   9   2   3        2.60        0.64      1.33 o
  -9   3   3        0.34       -0.97      1.37 o
  -8   3   3        1.08       -1.41      1.41 o
  -7   3   3       61.06       51.36      3.46 o
  -6   3   3       79.46       73.51      5.89 o
  -5   3   3       10.33       12.36      1.16 o
  -4   3   3       58.25       70.14      2.42 o
  -3   3   3      131.17      136.67      6.37 o
  -2   3   3        7.50       11.57      1.64 o
  -1   3   3     1619.44     1549.19     15.78 o
   0   3   3      789.71      779.59      9.21 o
   1   3   3       12.53       13.83      0.79 o
   2   3   3      105.69      105.54      3.67 o
   3   3   3      393.54      430.90      8.29 o
   4   3   3      141.03      149.51      5.71 o
   5   3   3        7.36        5.27      1.46 o
   6   3   3        0.32       -0.64      1.07 o
   7   3   3       52.74       64.48      6.29 o
   8   3   3        0.29       -1.84      2.15 o
   9   3   3        0.99        0.21      1.23 o
  -9   4   3        0.55       -1.28      1.28 o
  -8   4   3        4.55        3.29      1.14 o
  -7   4   3       32.59       36.55      6.97 o
  -6   4   3      229.19      233.18      7.89 o
  -5   4   3      408.08      391.72      7.50 o
  -4   4   3        8.81        9.76      1.23 o
  -3   4   3      543.67      593.95      8.09 o
  -2   4   3      161.05      138.50      2.88 o
  -1   4   3     2458.83     2481.71     20.40 o
   0   4   3      291.91      278.26      2.58 o
   1   4   3       93.69       88.06      1.93 o
   2   4   3       43.50       43.63      1.86 o
   3   4   3      587.13      626.34     10.76 o
   4   4   3      231.70      271.69      7.53 o
   5   4   3       69.43       57.53      3.73 o
   6   4   3        1.52        1.06      1.40 o
   7   4   3        2.80        0.44      1.56 o
   8   4   3       25.77       30.37      5.07 o
   9   4   3       17.23       15.11      3.88 o
  -9   5   3       23.19       21.94      2.43 o
  -8   5   3       12.13       12.36      4.67 o
  -7   5   3       48.01       57.12      4.56 o
  -6   5   3        3.93        4.90      2.32 o
  -5   5   3        2.30        2.50      1.54 o
  -4   5   3       13.14       14.86      1.62 o
  -3   5   3       16.05       15.83      1.22 o
  -2   5   3      178.12      174.19      3.80 o
  -1   5   3     2997.44     2965.42     16.12 o
   0   5   3       63.37       61.96      2.12 o
   1   5   3      232.92      241.48      3.59 o
   2   5   3        3.98        5.50      0.72 o
   3   5   3       48.81       47.84      2.72 o
   4   5   3        0.01       -0.57      0.88 o
   5   5   3       40.04       37.23      3.28 o
   6   5   3        5.19        8.52      1.95 o
   7   5   3        9.58        8.17      2.43 o
   8   5   3       60.68       65.53      7.63 o
  -8   6   3       19.56       14.69      3.66 o
  -7   6   3        2.85        2.76      2.63 o
  -6   6   3       42.48       42.71      5.32 o
  -5   6   3        2.86        2.57      1.59 o
  -4   6   3       11.23        7.53      1.38 o
  -3   6   3        2.88        2.12      0.69 o
  -2   6   3       19.40       19.48      1.28 o
  -1   6   3      421.55      446.46      5.38 o
   0   6   3       79.99       83.36      1.92 o
   1   6   3       15.90       16.72      1.08 o
   2   6   3      167.99      159.37      3.47 o
   3   6   3      155.13      149.64      4.22 o
   4   6   3      274.05      254.93      6.24 o
   5   6   3      193.49      185.88      5.75 o
   6   6   3        4.29        2.35      1.20 o
   7   6   3       20.98       20.24      2.85 o
   8   6   3        3.34       -0.82      1.72 o
  -8   7   3        0.41       -2.00      2.40 o
  -7   7   3        6.84        7.73      2.86 o
  -6   7   3       16.52       23.62      4.36 o
  -5   7   3      260.11      238.42     11.74 o
  -4   7   3        1.51        0.16      1.71 o
  -3   7   3        3.29        1.44      0.76 o
  -2   7   3       31.87       33.55      1.75 o
  -1   7   3       34.05       25.15      1.44 o
   0   7   3       12.91       16.11      0.90 o
   1   7   3        7.89        8.51      0.88 o
   2   7   3      575.12      560.07      7.70 o
   3   7   3      401.17      386.33      8.25 o
   4   7   3       68.65       67.64      6.35 o
   5   7   3       22.22       18.47      1.94 o
   6   7   3       53.79       54.60      3.54 o
   7   7   3       30.34       33.33      3.57 o
  -7   8   3        0.57        0.41      1.68 o
  -6   8   3       75.85       80.34      7.57 o
  -5   8   3        0.97        0.92      2.06 o
  -4   8   3       35.19       38.35      2.66 o
  -3   8   3       73.82       75.48      3.33 o
  -2   8   3      177.71      166.93      4.04 o
  -1   8   3      192.01      195.43      4.28 o
   0   8   3      395.17      394.45      4.78 o
   1   8   3      114.87      112.92      3.48 o
   2   8   3        0.32        0.82      0.78 o
   3   8   3       75.28       72.69      3.77 o
   4   8   3       86.20       80.73      4.36 o
   5   8   3       59.02       55.14      3.89 o
   6   8   3        4.93        3.62      3.03 o
   7   8   3        1.06        4.15      2.26 o
  -6   9   3        2.13        2.02      1.78 o
  -5   9   3        0.00        3.33      2.24 o
  -4   9   3       25.68       24.61      6.36 o
  -3   9   3        1.88        3.91      1.44 o
  -2   9   3       15.50       13.24      1.40 o
  -1   9   3      160.96      143.04      4.22 o
   0   9   3      203.43      217.48      4.96 o
   1   9   3        0.23        0.54      0.84 o
   2   9   3       25.15       19.68      1.72 o
   3   9   3        7.21        5.08      1.11 o
   4   9   3        0.01       -0.43      0.87 o
   5   9   3        0.30       -0.77      0.93 o
   6   9   3       15.30       18.20      4.19 o
  -5  10   3       19.14       28.66      4.67 o
  -4  10   3       21.11       21.91      4.50 o
  -3  10   3       30.70       31.66      3.18 o
  -2  10   3       31.31       27.46      2.81 o
  -1  10   3       93.49      101.66      7.23 o
   0  10   3       90.10       95.96      4.95 o
   1  10   3        3.87        2.82      2.12 o
   2  10   3        9.50        8.13      2.61 o
   3  10   3       10.04       11.70      3.25 o
   4  10   3        1.00        1.57      2.29 o
   5  10   3        2.03        0.97      1.92 o
  -4  11   3       12.27       20.23      2.79 o
  -3  11   3       45.61       45.18      3.92 o
  -2  11   3       40.34       44.45      3.66 o
  -1  11   3        3.72        2.49      1.33 o
   0  11   3       42.28       36.97      3.19 o
   1  11   3        1.38        2.50      1.07 o
   2  11   3        0.71        0.01      2.05 o
   3  11   3        0.00        3.80      2.22 o
  -1  12   3        5.68        6.08      1.54 o
   0  12   3        0.65        0.01      1.76 o
  -9   0   4       82.71       92.40      7.16 o
  -8   0   4      472.55      469.21     14.59 o
  -7   0   4       18.01       20.34      3.00 o
  -6   0   4      526.05      505.87     12.49 o
  -5   0   4        3.07        0.42      0.80 o
  -4   0   4      547.04      610.11     10.30 o
  -3   0   4      759.47      797.66      9.85 o
  -2   0   4     5174.11     5101.27     18.34 o
  -1   0   4     1420.90     1410.62     14.05 o
   0   0   4      503.35      473.65      7.24 o
   1   0   4     4949.91     4808.21     27.62 o
   2   0   4      537.90      606.89      7.11 o
   3   0   4     1895.36     1981.31     14.53 o
   4   0   4     1272.16     1356.50     19.30 o
   5   0   4       57.93       71.51      3.59 o
   6   0   4        7.26       11.74      1.80 o
   7   0   4     1038.14      931.29     21.89 o
   8   0   4      177.27      161.30      9.78 o
   9   0   4        1.27        3.01      2.63 o
  -9   1   4       90.60      103.54      5.36 o
  -8   1   4      118.88      115.27      5.22 o
  -7   1   4     1200.13     1241.34     15.55 o
  -6   1   4      153.94      154.61      5.38 o
  -5   1   4       40.48       36.29      2.14 o
  -4   1   4      112.23      111.72      2.66 o
  -3   1   4      105.62       99.27      2.68 o
  -2   1   4      311.09      267.50      2.97 o
  -1   1   4     1722.20     1639.56     11.94 o
   0   1   4     3928.85     4011.93     26.50 o
   1   1   4      697.69      672.23      4.00 o
   2   1   4     1663.80     1695.92      9.61 o
   3   1   4       86.35       92.97      2.32 o
   4   1   4       63.87       57.75      2.05 o
   5   1   4      111.00      121.08      4.08 o
   6   1   4      124.48      132.57      5.36 o
   7   1   4      182.56      177.06      6.83 o
   8   1   4      114.76      108.65      5.78 o
   9   1   4        0.67       -0.46      1.25 o
  -9   2   4        0.40        1.56      1.25 o
  -8   2   4       49.45       50.98      3.54 o
  -7   2   4       70.80       64.60      3.67 o
  -6   2   4      740.30      712.12     10.93 o
  -5   2   4        0.13        0.50      0.61 o
  -4   2   4       61.90      100.43      3.57 o
  -3   2   4      123.94      135.91      3.79 o
  -2   2   4      241.42      241.21      4.95 o
  -1   2   4       30.41       28.43      2.41 o
   0   2   4      459.21      438.40      4.27 o
   1   2   4      447.27      452.53      3.70 o
   2   2   4      147.87      129.65      2.52 o
   3   2   4     1441.90     1494.04     11.50 o
   4   2   4      399.32      457.83      5.90 o
   5   2   4       37.64       50.32      2.58 o
   6   2   4       45.48       39.84      2.96 o
   7   2   4      146.87      143.89      8.97 o
   8   2   4       20.59       12.86      2.19 o
   9   2   4        1.00       -0.28      1.33 o
  -9   3   4       43.42       56.48      3.58 o
  -8   3   4       11.51        7.72      1.33 o
  -7   3   4      212.82      209.73      5.81 o
  -6   3   4       41.66       41.38      5.36 o
  -5   3   4      421.95      431.88      6.45 o
  -4   3   4      211.24      201.64      4.61 o
  -3   3   4      147.09      155.05      4.49 o
  -2   3   4      295.77      277.16      4.67 o
  -1   3   4     6350.00     6041.64    141.87 o
   0   3   4       57.27       60.59      2.36 o
   1   3   4        1.36        4.91      0.96 o
   2   3   4      205.25      212.74      5.33 o
   3   3   4     1349.78     1410.08     15.11 o
   4   3   4       70.16       78.31      3.90 o
   5   3   4      201.80      194.56      4.94 o
   6   3   4      135.52      130.41      5.30 o
   7   3   4      369.74      393.72     15.34 o
   8   3   4        8.30        9.41      2.79 o
   9   3   4        0.01        1.32      2.47 o
  -9   4   4        0.70        1.35      0.99 o
  -8   4   4        1.97        1.00      0.98 o
  -7   4   4      174.39      169.81      7.34 o
  -6   4   4      151.88      148.52      6.42 o
  -5   4   4       11.64        8.09      1.16 o
  -4   4   4       19.00       18.11      1.58 o
  -3   4   4        5.22        2.77      0.81 o
  -2   4   4        3.99        2.55      0.55 o
  -1   4   4      218.04      231.38      3.37 o
   0   4   4        1.13        1.09      0.44 o
   1   4   4       14.08       14.19      0.75 o
   2   4   4      402.82      422.92      4.94 o
   3   4   4       36.44       42.88      2.89 o
   4   4   4        0.07        0.79      0.69 o
   5   4   4       19.99       13.86      2.02 o
   6   4   4        3.49        1.60      1.01 o
   7   4   4       48.93       54.46      6.17 o
   8   4   4       17.43       17.54      4.07 o
   9   4   4       14.87       11.33      3.79 o
  -9   5   4        4.26        5.45      1.39 o
  -8   5   4        5.75        5.90      1.71 o
  -7   5   4      352.63      336.43     15.24 o
  -6   5   4      643.92      584.29     18.78 o
  -5   5   4        0.00        1.01      1.99 o
  -4   5   4        7.34        6.79      1.08 o
  -3   5   4       62.02       63.68      3.48 o
  -2   5   4      131.34      131.19      2.76 o
  -1   5   4      339.26      328.61      4.08 o
   0   5   4       18.31       20.02      1.03 o
   1   5   4      261.92      231.13      3.79 o
   2   5   4      266.57      287.36      4.19 o
   3   5   4     1510.90     1500.81     13.44 o
   4   5   4       66.62       74.73      3.24 o
   5   5   4      212.23      236.54      8.07 o
   6   5   4       43.60       44.87      3.78 o
   7   5   4        3.91        3.38      2.45 o
   8   5   4        6.17        7.83      3.14 o
  -8   6   4        2.43        6.66      2.65 o
  -7   6   4       25.58       31.09      4.91 o
  -6   6   4        1.83        1.66      1.82 o
  -5   6   4       34.62       32.48      4.24 o
  -4   6   4        0.25        2.49      1.20 o
  -3   6   4        1.51        2.05      0.70 o
  -2   6   4      518.21      515.58      6.61 o
  -1   6   4       85.81      103.95      2.52 o
   0   6   4      129.42      143.37      2.89 o
   1   6   4       17.29       16.38      0.98 o
   2   6   4        0.08        0.42      0.54 o
   3   6   4        0.20        0.22      0.69 o
   4   6   4       39.11       34.79      2.34 o
   5   6   4        0.11       -0.24      0.99 o
   6   6   4        4.22        4.67      1.23 o
   7   6   4       83.57       81.49      5.32 o
   8   6   4       24.15       20.81      3.07 o
  -8   7   4        0.10        0.96      2.45 o
  -7   7   4       75.92       71.20      7.35 o
  -6   7   4      268.08      292.26     14.00 o
  -5   7   4      190.28      204.10     11.10 o
  -4   7   4       31.67       38.80      3.01 o
  -3   7   4        1.02        1.32      0.69 o
  -2   7   4      181.87      176.69      3.89 o
  -1   7   4      151.03      145.68      3.25 o
   0   7   4       71.04       72.70      1.99 o
   1   7   4        0.26        0.44      0.57 o
   2   7   4        1.16        3.50      0.95 o
   3   7   4      125.29      126.69      4.59 o
   4   7   4       11.74       14.51      1.93 o
   5   7   4       25.67       26.64      2.62 o
   6   7   4       63.61       65.76      3.88 o
   7   7   4        3.27        3.50      1.22 o
  -7   8   4        8.37       11.89      3.05 o
  -6   8   4       15.69       14.74      3.58 o
  -5   8   4       65.10       75.03      7.08 o
  -4   8   4       10.77        6.65      2.54 o
  -3   8   4       14.33       13.92      1.47 o
  -2   8   4       18.94       18.78      1.57 o
  -1   8   4       10.11       12.21      1.54 o
   0   8   4       10.96       10.18      1.06 o
   1   8   4       14.84       11.91      1.30 o
   2   8   4      188.10      179.78      4.97 o
   3   8   4        1.11        1.91      0.72 o
   4   8   4       61.86       54.04      5.07 o
   5   8   4       17.28       16.02      2.10 o
   6   8   4       17.55       20.78      6.25 o
   7   8   4        4.25       -0.70      2.14 o
  -6   9   4        0.16       -1.08      1.98 o
  -5   9   4       61.03       50.22      6.20 o
  -4   9   4       23.92       18.24      3.63 o
  -3   9   4       70.91       63.15      4.16 o
  -2   9   4       89.41       92.12      3.49 o
  -1   9   4       43.56       48.83      2.41 o
   0   9   4       76.43       79.31      2.85 o
   1   9   4        0.00        0.17      0.58 o
   2   9   4       97.21       89.51      3.67 o
   3   9   4       93.04       86.10      4.00 o
   4   9   4       31.44       37.29      2.93 o
   5   9   4        0.60        0.03      1.93 o
   6   9   4       35.38       38.73      6.15 o
  -5  10   4        0.96       -1.03      2.17 o
  -4  10   4       16.37       17.91      3.91 o
  -3  10   4        0.56        2.80      1.33 o
  -2  10   4      242.90      249.85      8.17 o
  -1  10   4       51.69       52.69      3.71 o
   0  10   4      127.16      125.13      5.42 o
   1  10   4       12.88       13.35      2.70 o
   2  10   4       13.11       13.07      3.10 o
   3  10   4        0.05        0.21      1.74 o
   4  10   4        0.28        1.13      1.98 o
   5  10   4        4.71        5.63      2.85 o
  -3  11   4       42.21       43.29      3.74 o
  -2  11   4       38.14       39.74      3.52 o
  -1  11   4        6.34        6.22      1.57 o
   0  11   4        6.57        4.82      1.90 o
   1  11   4       38.35       52.72      5.88 o
   2  11   4        6.58        4.99      2.66 o
   3  11   4        0.00       -0.25      2.03 o
  -9   1   5        6.99        6.93      1.58 o
  -8   1   5       10.49       12.60      1.89 o
  -7   1   5        9.06        8.33      2.15 o
  -6   1   5      115.72      112.93      4.13 o
  -5   1   5        1.14        2.05      0.66 o
  -4   1   5      283.20      292.20      4.15 o
  -3   1   5     1463.22     1484.24      7.86 o
  -2   1   5      274.65      268.59      4.61 o
  -1   1   5      257.74      242.50      4.26 o
   0   1   5      902.35      833.38      6.16 o
   1   1   5      566.28      558.66      5.19 o
   2   1   5        5.01        2.67      0.42 o
   3   1   5      908.34      915.17     12.07 o
   4   1   5       95.41       97.08      2.74 o
   5   1   5       24.98       22.25      1.48 o
   6   1   5      361.35      350.29      8.65 o
   7   1   5       90.60       76.85      4.66 o
   8   1   5        7.17        5.58      1.79 o
   9   1   5        6.82        8.18      1.87 o
  -9   2   5        4.89        3.45      1.27 o
  -8   2   5        0.02       -0.95      1.15 o
  -7   2   5      242.18      233.05      6.74 o
  -6   2   5      199.71      188.75      4.82 o
  -5   2   5       16.54       16.76      1.17 o
  -4   2   5      149.94      152.44      4.37 o
  -3   2   5      124.02      120.76      4.86 o
  -2   2   5      626.45      603.07     14.45 o
  -1   2   5      637.77      614.81      9.01 o
   0   2   5      196.18      178.93      1.73 o
   1   2   5     1238.77     1256.75      6.62 o
   2   2   5      354.39      345.81      4.44 o
   3   2   5       26.83       24.78      2.04 o
   4   2   5      474.59      504.28      6.31 o
   5   2   5       10.78       10.27      1.26 o
   6   2   5       14.23       10.40      1.65 o
   7   2   5      122.10      129.21      8.68 o
   8   2   5       22.48       22.52      5.36 o
   9   2   5        3.16        4.09      1.44 o
  -9   3   5        5.25        2.34      1.03 o
  -8   3   5       32.21       33.43      2.52 o
  -7   3   5       16.35       15.48      1.69 o
  -6   3   5        0.08        1.12      1.08 o
  -5   3   5       62.88       59.43      2.98 o
  -4   3   5       19.84       17.90      1.76 o
  -3   3   5      351.61      371.94      7.05 o
  -2   3   5      447.60      488.50      6.30 o
  -1   3   5      146.80      169.19      2.98 o
   0   3   5      217.94      213.06      4.47 o
   1   3   5       14.33       17.20      0.73 o
   2   3   5       49.12       54.56      2.10 o
   3   3   5        2.85        0.14      0.43 o
   4   3   5        3.90        4.28      0.88 o
   5   3   5        0.18       -0.61      0.61 o
   6   3   5      103.13       93.19      7.52 o
   7   3   5        3.28        4.28      2.60 o
   8   3   5       48.32       53.92      6.28 o
   9   3   5        0.65       -0.19      3.87 o
  -9   4   5       54.35       67.95      4.47 o
  -8   4   5        3.35        3.96      1.23 o
  -7   4   5       40.82       35.74      3.56 o
  -6   4   5       24.81       23.47      3.92 o
  -5   4   5        0.42        0.08      0.79 o
  -4   4   5       82.55       70.18      2.98 o
  -3   4   5       13.72       17.17      1.44 o
  -2   4   5     1204.98     1268.57     13.12 o
  -1   4   5        0.16        0.92      0.53 o
   0   4   5     2324.14     2413.21     17.56 o
   1   4   5      212.75      235.73      4.62 o
   2   4   5     1483.72     1508.94     12.64 o
   3   4   5       61.39       55.42      2.92 o
   4   4   5      226.34      248.38      5.83 o
   5   4   5       58.16       56.58      3.91 o
   6   4   5        4.99        4.17      1.25 o
   7   4   5        0.13       -0.18      2.27 o
   8   4   5        1.01       -0.09      2.48 o
   9   4   5        8.11       12.00      3.71 o
  -8   5   5        8.26        7.05      2.78 o
  -7   5   5       33.10       31.47      5.06 o
  -6   5   5        0.18       -1.05      1.86 o
  -5   5   5       17.62       18.46      3.20 o
  -4   5   5      196.98      194.99      5.48 o
  -3   5   5        0.37        0.79      0.69 o
  -2   5   5        5.77        5.47      0.82 o
  -1   5   5       23.69       22.07      1.14 o
   0   5   5        0.21        0.75      0.44 o
   1   5   5       10.45       12.85      0.85 o
   2   5   5        0.00        0.36      0.61 o
   3   5   5       44.58       45.54      1.84 o
   4   5   5        5.07        3.80      1.38 o
   5   5   5       14.21        9.89      1.89 o
   6   5   5       10.02       10.97      1.53 o
   7   5   5        9.86        6.97      2.53 o
   8   5   5       38.42       38.49      6.03 o
  -8   6   5        4.26        1.83      1.89 o
  -7   6   5        2.10       -0.58      1.69 o
  -6   6   5       77.84       71.80      7.06 o
  -5   6   5       14.73       14.48      3.11 o
  -4   6   5        3.08        3.19      1.10 o
  -3   6   5        0.03        1.00      1.30 o
  -2   6   5        8.28       16.78      1.39 o
  -1   6   5        0.63        1.04      0.40 o
   0   6   5      510.79      543.92      6.32 o
   1   6   5        7.87        6.08      0.71 o
   2   6   5       62.32       65.71      2.53 o
   3   6   5       44.67       45.83      2.90 o
   4   6   5        2.24        2.77      1.19 o
   5   6   5       94.42       90.57      3.99 o
   6   6   5      100.32       98.01      4.49 o
   7   6   5        0.03        1.88      1.26 o
   8   6   5        1.45        2.28      1.53 o
  -8   7   5        1.93        5.82      2.98 o
  -7   7   5        0.64       -0.22      1.83 o
  -6   7   5      173.09      179.79     11.28 o
  -5   7   5       44.81       47.41      5.73 o
  -4   7   5      195.51      204.93      6.79 o
  -3   7   5       27.92       26.34      2.30 o
  -2   7   5        6.14        6.60      0.92 o
  -1   7   5        6.27        4.27      0.59 o
   0   7   5        0.49        0.44      0.48 o
   1   7   5       41.28       43.96      2.13 o
   2   7   5       73.45       72.38      2.69 o
   3   7   5      975.37      939.81     11.82 o
   4   7   5      241.67      247.91     12.95 o
   5   7   5       14.02        9.44      1.76 o
   6   7   5       75.95       89.35      4.43 o
   7   7   5       22.96       26.47      3.85 o
  -7   8   5        3.35        1.67      2.07 o
  -6   8   5       25.34       17.20      3.88 o
  -5   8   5        9.43        5.92      2.72 o
  -4   8   5       49.06       45.39      4.79 o
  -3   8   5        0.15       -1.29      1.29 o
  -2   8   5        0.04       -0.62      0.63 o
  -1   8   5       21.49       16.30      1.22 o
   0   8   5       53.66       62.65      3.39 o
   1   8   5        4.50        5.26      1.04 o
   2   8   5       17.79       20.04      1.51 o
   3   8   5       19.33       17.88      1.79 o
   4   8   5        4.65        5.19      1.65 o
   5   8   5        1.50        1.55      0.95 o
   6   8   5        3.32        1.32      2.31 o
   7   8   5        0.10        1.04      1.81 o
  -6   9   5        8.16        7.60      3.17 o
  -5   9   5      104.73      108.39      9.14 o
  -4   9   5        3.35        4.63      2.20 o
  -3   9   5        7.63        3.35      1.90 o
  -2   9   5       82.67       78.99      4.43 o
  -1   9   5      131.83      117.49      3.39 o
   0   9   5        0.13        1.57      1.26 o
   1   9   5       65.54       65.37      3.51 o
   2   9   5       36.77       33.91      4.60 o
   3   9   5       84.67       82.03      7.56 o
   4   9   5       59.96       53.47      6.41 o
   5   9   5        5.03        2.42      2.49 o
   6   9   5        0.78        0.47      1.94 o
  -5  10   5        3.77        1.42      1.93 o
  -4  10   5       14.69       18.47      3.66 o
  -3  10   5       23.46       28.03      4.53 o
  -2  10   5        0.89        3.45      2.86 o
  -1  10   5        3.62        3.03      1.21 o
   0  10   5       34.95       39.68      3.07 o
   1  10   5       58.88       59.39      3.55 o
   2  10   5        2.57        0.93      1.21 o
   3  10   5        6.63        4.20      1.96 o
   4  10   5        0.26        1.63      2.34 o
   5  10   5       10.69        7.39      3.08 o
  -3  11   5        2.27        2.21      1.76 o
  -2  11   5       32.64       31.02      3.07 o
  -1  11   5        3.81        7.14      2.90 o
   0  11   5       17.77       12.03      3.30 o
   1  11   5       22.62       26.84      4.54 o
   2  11   5       22.03       25.35      3.21 o
   3  11   5       25.65       26.75      5.15 o
  -9   0   6       57.87       56.43      5.56 o
  -8   0   6      164.91      166.16      8.41 o
  -7   0   6      207.89      199.92      8.36 o
  -6   0   6      614.07      584.43     12.84 o
  -5   0   6      238.64      256.39      7.51 o
  -4   0   6      110.99       97.62      3.98 o
  -3   0   6     8064.18     8616.03    122.29 o
  -2   0   6    10698.43    11357.03     78.02 o
  -1   0   6     1785.01     1785.23     12.95 o
   0   0   6     1246.95     1269.03     10.32 o
   1   0   6      476.16      430.86     10.03 o
   2   0   6      864.88      906.65      9.46 o
   3   0   6       52.22       62.85      2.83 o
   4   0   6      802.88      786.99     16.71 o
   5   0   6       24.11       22.82      2.70 o
   6   0   6       12.04        7.29      2.39 o
   7   0   6      318.01      316.69     13.24 o
   8   0   6        2.48       -0.65      2.12 o
   9   0   6        0.10        0.05      2.27 o
  -9   1   6       31.30       44.11      3.42 o
  -8   1   6      114.60      109.54      4.89 o
  -7   1   6      283.00      265.22      6.90 o
  -6   1   6      608.98      610.50      9.36 o
  -5   1   6       18.24       17.00      1.56 o
  -4   1   6      175.48      151.32      2.88 o
  -3   1   6      141.16      134.99      2.48 o
  -2   1   6      318.03      277.33      4.06 o
  -1   1   6      243.13      241.42      4.19 o
   0   1   6      143.44      144.29      2.44 o
   1   1   6      848.95      794.82      5.67 o
   2   1   6       21.08       20.34      1.09 o
   3   1   6      290.65      299.88      4.57 o
   4   1   6     1062.75     1049.46      9.16 o
   5   1   6      167.11      162.46      5.39 o
   6   1   6       78.28       73.73      7.89 o
   7   1   6        2.55       -0.30      1.36 o
   8   1   6       22.24       16.25      3.53 o
   9   1   6        8.61        6.91      1.87 o
  -9   2   6        0.50        1.54      1.16 o
  -8   2   6        1.65        0.69      1.18 o
  -7   2   6      245.59      244.68      5.93 o
  -6   2   6        0.06       -0.34      0.71 o
  -5   2   6        7.50        9.30      0.89 o
  -4   2   6      128.90      114.41      2.98 o
  -3   2   6     3681.24     3930.43     28.66 o
  -2   2   6     1403.64     1455.38     10.30 o
  -1   2   6     1014.80     1004.21      6.15 o
   0   2   6      814.17      790.40      4.16 o
   1   2   6     1121.53     1174.52     19.77 o
   2   2   6     8441.11     9043.71     37.08 o
   3   2   6       11.03       10.89      0.80 o
   4   2   6      761.25      743.90      7.76 o
   5   2   6      122.56      125.50      3.95 o
   6   2   6      190.69      187.24      6.34 o
   7   2   6       46.10       47.33      5.50 o
   8   2   6        1.96        0.30      1.42 o
   9   2   6       14.77       10.68      3.05 o
  -9   3   6       98.64      116.21      4.91 o
  -8   3   6        2.31        2.87      0.94 o
  -7   3   6      191.08      182.66      5.27 o
  -6   3   6      359.83      372.21      5.88 o
  -5   3   6        1.83        0.66      0.83 o
  -4   3   6       39.53       36.29      2.41 o
  -3   3   6      878.41      860.50     10.89 o
  -2   3   6      536.67      540.05      8.17 o
  -1   3   6        7.64        6.84      0.53 o
   0   3   6      577.73      587.86      4.11 o
   1   3   6      441.84      433.64      3.83 o
   2   3   6      298.45      292.41      4.02 o
   3   3   6       27.60       26.03      1.18 o
   4   3   6      519.81      559.01      6.77 o
   5   3   6        0.02       -0.50      0.82 o
   6   3   6      678.23      636.94      9.94 o
   7   3   6      369.25      368.38     15.21 o
   8   3   6       13.59       12.34      3.45 o
   9   3   6        2.27        1.88      2.03 o
  -9   4   6        1.08        2.71      1.63 o
  -8   4   6        3.14        3.22      1.03 o
  -7   4   6        6.28        5.89      1.88 o
  -6   4   6        8.08        7.20      2.15 o
  -5   4   6      168.07      167.81      5.98 o
  -4   4   6       32.18       34.08      2.12 o
  -3   4   6     1571.27     1572.36     16.53 o
  -2   4   6      145.63      135.23      4.32 o
  -1   4   6       95.79      102.79      1.92 o
   0   4   6      262.51      261.53      5.70 o
   1   4   6      219.59      228.46      4.59 o
   2   4   6      584.92      602.55      6.14 o
   3   4   6       19.75       22.20      1.16 o
   4   4   6       38.30       46.18      2.17 o
   5   4   6      107.28      114.49      3.86 o
   6   4   6       49.79       47.95      3.46 o
   7   4   6        5.39        1.91      2.27 o
   8   4   6        0.29       -1.65      2.46 o
  -8   5   6        0.72        0.52      1.22 o
  -7   5   6      219.55      231.73     12.89 o
  -6   5   6      207.67      202.97     11.39 o
  -5   5   6       14.27       14.99      3.26 o
  -4   5   6        0.00       -0.40      0.92 o
  -3   5   6       71.83       74.14      2.72 o
  -2   5   6      111.88      120.00      2.82 o
  -1   5   6      404.94      394.68      5.48 o
   0   5   6      148.66      161.04      4.17 o
   1   5   6      630.89      655.98      9.63 o
   2   5   6      130.74      122.41      3.84 o
   3   5   6      153.70      140.78      3.60 o
   4   5   6        9.01       12.76      1.19 o
   5   5   6       80.72       78.04      3.27 o
   6   5   6       80.32       76.92      3.59 o
   7   5   6      125.19      126.51      9.77 o
   8   5   6        1.74        3.54      2.40 o
  -8   6   6        0.99        0.99      2.32 o
  -7   6   6       29.29       24.05      4.35 o
  -6   6   6       90.43       95.41      8.13 o
  -5   6   6      185.68      206.48     11.21 o
  -4   6   6      225.18      231.25      7.44 o
  -3   6   6      720.19      704.52     18.61 o
  -2   6   6      430.32      435.17      6.48 o
  -1   6   6       24.12       24.32      1.88 o
   0   6   6      220.21      220.58      3.86 o
   1   6   6      216.58      225.08      3.55 o
   2   6   6      213.08      204.78      9.74 o
   3   6   6        1.41        3.48      0.71 o
   4   6   6       36.96       31.71      2.41 o
   5   6   6       26.91       28.95      1.77 o
   6   6   6        1.66        1.78      1.14 o
   7   6   6        6.04        8.02      2.90 o
   8   6   6        0.00       -3.03      3.03 o
  -7   7   6       46.52       51.22      6.48 o
  -6   7   6        2.41        6.38      2.81 o
  -5   7   6        0.52       -2.27      2.32 o
  -4   7   6       83.30       91.63      4.58 o
  -3   7   6        0.75       -0.30      0.71 o
  -2   7   6       47.37       51.66      2.69 o
  -1   7   6        0.49        0.21      0.29 o
   0   7   6        0.05        0.57      0.50 o
   1   7   6        1.49        2.28      0.68 o
   2   7   6       10.83       11.65      2.89 o
   3   7   6       39.04       37.88      2.07 o
   4   7   6       10.04       10.54      2.03 o
   5   7   6        0.23       -0.29      1.09 o
   6   7   6       91.57      114.27      4.96 o
   7   7   6      127.31      132.32      8.30 o
  -7   8   6        2.58        2.58      2.08 o
  -6   8   6        4.16        1.03      1.87 o
  -5   8   6        1.39        4.66      2.00 o
  -4   8   6        6.70        3.14      0.97 o
  -3   8   6       11.77        8.74      1.44 o
  -2   8   6       12.54       12.10      1.22 o
  -1   8   6       17.75       15.27      1.03 o
   0   8   6       69.21       67.50      3.30 o
   1   8   6       15.99       20.99      1.80 o
   2   8   6      142.48      144.96      4.26 o
   3   8   6        1.62        0.63      0.92 o
   4   8   6        2.31        2.14      1.16 o
   5   8   6       20.11       22.57      4.47 o
   6   8   6        9.06       10.09      2.54 o
  -6   9   6        0.02       -2.63      2.63 o
  -5   9   6        2.90        0.28      1.88 o
  -4   9   6        1.78       -2.36      2.43 o
  -3   9   6        2.73        2.06      1.68 o
  -2   9   6       60.19       69.35      6.66 o
  -1   9   6        8.53       12.35      1.79 o
   0   9   6       28.01       32.84      2.62 o
   1   9   6       37.94       44.25      2.76 o
   2   9   6        6.56        7.49      1.38 o
   3   9   6       14.11       12.62      3.32 o
   4   9   6        1.97        2.48      2.10 o
   5   9   6       10.09       13.76      3.63 o
  -5  10   6        8.51       10.47      3.21 o
  -4  10   6       12.37       19.35      4.01 o
  -3  10   6       12.30       16.69      3.61 o
  -2  10   6       55.80       59.61      6.43 o
  -1  10   6       74.65       71.55      4.12 o
   0  10   6       25.85       27.02      2.50 o
   1  10   6        3.96        3.24      2.33 o
   2  10   6        1.49        3.55      2.67 o
   3  10   6       10.74       11.80      3.34 o
   4  10   6        0.03       -2.13      2.69 o
  -3  11   6       58.30       55.49      6.46 o
  -2  11   6       48.88       48.74      6.04 o
  -1  11   6       17.13        8.35      3.16 o
   0  11   6        4.66        0.18      1.88 o
   1  11   6        4.57        4.26      2.28 o
   2  11   6        4.50        2.51      1.87 o
   3  11   6        0.50        0.28      1.74 o
  -9   1   7        0.20        0.72      0.85 o
  -8   1   7       32.72       31.25      2.73 o
  -7   1   7       74.66       71.90      3.16 o
  -6   1   7       77.02       79.83      2.99 o
  -5   1   7        9.70        7.18      0.90 o
  -4   1   7       36.27       39.17      1.63 o
  -3   1   7      632.96      639.80      7.53 o
  -2   1   7      361.62      394.47      5.04 o
  -1   1   7        4.66        2.61      0.31 o
   0   1   7      118.25      111.35      2.04 o
   1   1   7       36.22       37.47      1.22 o
   2   1   7      219.01      211.07      3.02 o
   3   1   7      355.81      367.60      4.43 o
   4   1   7        2.60        2.76      0.69 o
   5   1   7      111.52      122.25      3.45 o
   6   1   7       74.56       69.59      3.95 o
   7   1   7       48.22       45.18      3.70 o
   8   1   7        1.71       -0.46      1.19 o
   9   1   7        0.02       -0.99      1.41 o
  -9   2   7       20.94       25.88      6.72 o
  -8   2   7        5.67        3.64      0.97 o
  -7   2   7       26.26       26.13      1.99 o
  -6   2   7       62.91       63.51      2.31 o
  -5   2   7      361.57      361.88      7.29 o
  -4   2   7      636.47      680.86      6.74 o
  -3   2   7       68.84       58.47      3.45 o
  -2   2   7      757.63      747.22      9.56 o
  -1   2   7      163.96      144.21      3.65 o
   0   2   7       43.36       53.91      1.87 o
   1   2   7        0.30       -0.02      0.19 o
   2   2   7      686.22      605.10      6.91 o
   3   2   7      233.33      228.56      6.35 o
   4   2   7       37.90       41.09      1.68 o
   5   2   7      102.80       91.70      3.41 o
   6   2   7      258.24      242.90      7.25 o
   7   2   7       22.48       21.47      4.11 o
   8   2   7        0.45       -0.71      1.35 o
   9   2   7        0.72        4.42      2.23 o
  -9   3   7       12.70        9.05      2.06 o
  -8   3   7       11.82       11.80      1.46 o
  -7   3   7        5.63        6.37      2.91 o
  -6   3   7      145.69      148.54      5.81 o
  -5   3   7      187.27      188.98      4.11 o
  -4   3   7       58.97       60.69      2.70 o
  -3   3   7      267.95      271.97      6.64 o
  -2   3   7       17.24       22.99      1.08 o
  -1   3   7      216.28      228.93      2.78 o
   0   3   7       32.67       29.90      0.77 o
   1   3   7      682.15      715.34      8.59 o
   2   3   7       84.77       93.21      2.36 o
   3   3   7      558.41      559.69      6.64 o
   4   3   7       67.09       71.17      2.68 o
   5   3   7       22.13       20.08      1.65 o
   6   3   7       19.04       20.08      2.80 o
   7   3   7       29.69       27.40      4.66 o
   8   3   7        2.25        1.60      2.15 o
  -9   4   7        0.09        1.00      2.48 o
  -8   4   7       40.27       49.62      3.47 o
  -7   4   7       94.26      101.42      4.62 o
  -6   4   7        2.18       -0.05      2.16 o
  -5   4   7       40.19       42.25      3.06 o
  -4   4   7       19.02       20.93      1.70 o
  -3   4   7       21.63       17.70      1.49 o
  -2   4   7       56.19       49.86      1.96 o
  -1   4   7      139.08      159.06      2.35 o
   0   4   7      104.06      112.69      3.76 o
   1   4   7      715.02      741.35      8.50 o
   2   4   7      848.92      911.22      7.41 o
   3   4   7      809.06      837.12      8.71 o
   4   4   7        4.51        2.63      0.82 o
   5   4   7      353.03      359.63      6.76 o
   6   4   7        1.28        3.14      1.08 o
   7   4   7        1.66        7.78      2.87 o
   8   4   7        3.71        0.30      1.77 o
  -8   5   7       21.59       20.19      4.50 o
  -7   5   7        0.98        0.71      1.91 o
  -6   5   7        0.03        0.83      1.89 o
  -5   5   7      298.08      316.70     13.63 o
  -4   5   7       23.65       18.62      1.72 o
  -3   5   7       62.09       55.14      2.75 o
  -2   5   7       10.11        8.60      0.85 o
  -1   5   7       82.22       94.93      3.20 o
   0   5   7        2.25        2.19      0.67 o
   1   5   7       21.43       21.99      1.72 o
   2   5   7      119.10      105.87      3.00 o
   3   5   7       12.71        9.50      0.68 o
   4   5   7      236.50      224.11      4.58 o
   5   5   7       75.63       86.67      3.37 o
   6   5   7        0.03        0.23      1.41 o
   7   5   7       17.41       17.65      2.79 o
   8   5   7        0.72       -1.04      2.62 o
  -8   6   7       10.24       11.95      4.01 o
  -7   6   7        0.16        1.74      1.53 o
  -6   6   7        8.94        7.57      2.45 o
  -5   6   7      350.29      361.96     15.20 o
  -4   6   7       40.12       36.47      3.09 o
  -3   6   7      217.42      227.44      5.08 o
  -2   6   7      108.81      108.36      3.02 o
  -1   6   7       40.20       41.23      2.77 o
   0   6   7       35.88       44.10      3.94 o
   1   6   7       45.49       51.55      3.21 o
   2   6   7       72.48       64.48      3.76 o
   3   6   7       78.16       84.71      2.84 o
   4   6   7       35.00       32.09      1.51 o
   5   6   7       11.39       11.18      1.64 o
   6   6   7        4.36        7.29      1.91 o
   7   6   7        0.15        0.85      1.70 o
  -7   7   7        3.44        5.71      2.74 o
  -6   7   7        0.63        5.47      2.87 o
  -5   7   7        0.57        1.26      2.15 o
  -4   7   7       31.67       33.96      2.82 o
  -3   7   7      111.50      117.84      4.53 o
  -2   7   7        0.01        0.23      0.65 o
  -1   7   7        2.22        3.40      1.19 o
   0   7   7       10.31        9.92      1.68 o
   1   7   7      143.94      148.44      6.83 o
   2   7   7       73.54       75.68      6.62 o
   3   7   7       41.05       36.07      1.94 o
   4   7   7       68.19       64.95      3.22 o
   5   7   7      179.12      187.66      8.63 o
   6   7   7        0.21        2.10      1.18 o
   7   7   7        5.94       11.21      6.41 o
  -7   8   7        1.18        2.36      2.73 o
  -6   8   7        2.89        1.21      2.02 o
  -5   8   7      141.87      147.24     10.63 o
  -4   8   7       25.09       27.73      4.55 o
  -3   8   7       40.00       41.81      2.80 o
  -2   8   7        2.27        3.02      0.69 o
  -1   8   7        2.66        1.57      0.98 o
   0   8   7        4.63       -0.54      1.79 o
   1   8   7       12.92       11.09      1.85 o
   2   8   7       45.23       38.31      4.62 o
   3   8   7        0.54        0.08      0.62 o
   4   8   7       46.81       44.63      5.66 o
   5   8   7        3.46        0.28      2.24 o
   6   8   7        1.04        0.58      3.89 o
  -6   9   7        2.66        6.18      2.98 o
  -5   9   7        0.10       -1.34      1.58 o
  -4   9   7       18.54        9.45      3.08 o
  -3   9   7       25.99       15.46      3.34 o
  -2   9   7       11.15        9.42      2.87 o
  -1   9   7       14.56       18.62      3.50 o
   0   9   7       30.38       30.48      4.52 o
   1   9   7        0.00        0.79      0.68 o
   2   9   7        0.06        5.94      2.80 o
   3   9   7        4.71        2.82      1.33 o
   4   9   7       17.81       12.88      3.43 o
   5   9   7        3.63        0.64      2.11 o
  -4  10   7        0.19        2.00      2.49 o
  -3  10   7       17.11       26.24      4.56 o
  -2  10   7       17.41       25.61      4.35 o
  -1  10   7       23.68       26.41      4.47 o
   0  10   7       20.83       25.90      4.68 o
   1  10   7        0.06       -1.07      1.83 o
   2  10   7       63.10       82.31      7.87 o
   3  10   7        0.13        3.34      2.38 o
   4  10   7        2.12       -1.50      2.54 o
  -2  11   7        7.67        8.03      3.03 o
  -1  11   7        0.00       -0.50      1.98 o
   0  11   7        5.19        6.63      2.32 o
   1  11   7        3.06        3.64      2.53 o
   2  11   7       13.08        4.63      5.86 o
  -9   0   8       22.35       23.37      4.68 o
  -8   0   8        0.00       -0.06      0.96 o
  -7   0   8        7.40        9.81      1.51 o
  -6   0   8      104.00      110.42      4.53 o
  -5   0   8       35.02       38.86      2.48 o
  -4   0   8      270.38      255.13      9.89 o
  -3   0   8       98.69       99.94      3.17 o
  -2   0   8     2948.97     3176.87     22.00 o
  -1   0   8      147.73      140.47      4.06 o
   0   0   8      640.74      623.35      9.09 o
   1   0   8      386.29      406.16      8.77 o
   2   0   8      587.54      666.58      9.50 o
   3   0   8      151.47      162.26      4.77 o
   4   0   8      302.56      290.54      7.05 o
   5   0   8      566.46      588.60     16.25 o
   6   0   8     1221.31     1154.12     24.87 o
   7   0   8        3.01        2.85      2.21 o
   8   0   8       34.58       38.45      5.46 o
   9   0   8       37.37       52.53      6.60 o
  -9   1   8        3.09        0.21      1.48 o
  -8   1   8       77.90       73.82      4.50 o
  -7   1   8       50.69       42.88      3.32 o
  -6   1   8      649.10      680.75      8.59 o
  -5   1   8       12.41        7.94      0.96 o
  -4   1   8      183.06      173.44      2.84 o
  -3   1   8       28.15       31.02      1.50 o
  -2   1   8      895.45      928.91     12.65 o
  -1   1   8        9.06       13.28      0.86 o
   0   1   8       35.81       31.46      1.10 o
   1   1   8      788.18      777.63      5.84 o
   2   1   8      275.07      288.68      3.67 o
   3   1   8      678.26      686.33      7.43 o
   4   1   8      176.53      166.35      4.55 o
   5   1   8      259.28      234.75      5.85 o
   6   1   8      470.54      457.68     15.41 o
   7   1   8        5.01       -0.49      1.22 o
   8   1   8      100.02      111.64      6.30 o
   9   1   8       31.35       34.91      3.78 o
  -9   2   8        0.19        2.89      1.63 o
  -8   2   8       33.39       44.51      2.71 o
  -7   2   8       59.98       67.63      3.03 o
  -6   2   8       66.55       64.87      2.55 o
  -5   2   8        0.44        1.03      0.58 o
  -4   2   8      510.23      509.21      4.84 o
  -3   2   8      465.31      461.63      9.73 o
  -2   2   8      117.58      136.13      4.25 o
  -1   2   8      852.80      868.14     30.91 o
   0   2   8      737.91      712.47      9.24 o
   1   2   8      444.30      451.96      4.56 o
   2   2   8      780.71      859.69      6.79 o
   3   2   8      259.98      273.63      4.70 o
   4   2   8       24.82       30.07      1.99 o
   5   2   8       32.38       30.78      2.21 o
   6   2   8       56.45       57.74      4.04 o
   7   2   8        1.70        1.10      1.59 o
   8   2   8       19.35       23.17      3.01 o
  -9   3   8        0.11       -1.53      2.23 o
  -8   3   8       33.94       40.19      5.99 o
  -7   3   8       73.73       76.03      3.78 o
  -6   3   8      283.37      281.69      5.35 o
  -5   3   8       35.84       32.12      1.61 o
  -4   3   8      124.75      119.79      4.30 o
  -3   3   8      902.68      848.35      8.46 o
  -2   3   8      165.61      194.60      3.26 o
  -1   3   8       52.35       49.68      1.56 o
   0   3   8       41.01       41.54      1.00 o
   1   3   8       29.01       22.10      1.05 o
   2   3   8      921.82      957.84     10.15 o
   3   3   8      376.07      395.49      5.24 o
   4   3   8       38.22       45.39      2.43 o
   5   3   8       31.26       28.21      1.67 o
   6   3   8      716.97      700.11     12.83 o
   7   3   8        8.74        3.52      1.99 o
   8   3   8       56.98       62.18      7.09 o
  -8   4   8       55.82       75.58      7.98 o
  -7   4   8       16.83       17.33      1.91 o
  -6   4   8       84.24       75.51      3.47 o
  -5   4   8        3.81        3.55      3.67 o
  -4   4   8      406.36      419.78      7.49 o
  -3   4   8     1270.68     1288.43     12.22 o
  -2   4   8      339.67      346.30      4.16 o
  -1   4   8      374.96      368.69      5.12 o
   0   4   8        6.34        2.54      2.54 o
   1   4   8      120.15      114.13      3.38 o
   2   4   8        0.34        0.79      0.40 o
   3   4   8       11.97       16.06      1.14 o
   4   4   8       91.71       95.07      4.96 o
   5   4   8        4.86        2.27      1.07 o
   6   4   8        0.64        1.58      0.93 o
   7   4   8        0.00        1.54      1.40 o
   8   4   8        0.46        0.78      2.11 o
  -8   5   8        1.35       -2.39      2.39 o
  -7   5   8       12.67       12.91      3.67 o
  -6   5   8        8.66        7.10      2.46 o
  -5   5   8      239.62      221.31     11.75 o
  -4   5   8       50.81       42.70      3.06 o
  -3   5   8      321.09      326.31      6.64 o
  -2   5   8       21.33       18.62      1.05 o
  -1   5   8        6.36        4.16      0.75 o
   0   5   8      593.71      611.09      8.37 o
   1   5   8     1038.94     1077.96     16.61 o
   2   5   8      263.86      294.26      6.26 o
   3   5   8       11.51       15.27      1.33 o
   4   5   8        0.29       -0.74      0.76 o
   5   5   8      110.22      109.13      3.59 o
   6   5   8      361.45      370.15     11.19 o
   7   5   8       28.07       26.30      3.27 o
   8   5   8       50.93       63.70      7.63 o
  -8   6   8       40.86       45.93      6.79 o
  -7   6   8        0.50        3.71      2.19 o
  -6   6   8       20.52       21.34      4.11 o
  -5   6   8        1.79        1.25      2.23 o
  -4   6   8        0.00       -0.89      1.02 o
  -3   6   8      203.35      194.26      3.93 o
  -2   6   8      186.84      191.34      3.11 o
  -1   6   8      202.01      206.23      6.10 o
   0   6   8       17.88       17.84      1.95 o
   1   6   8       66.95       69.40      3.92 o
   2   6   8       33.25       33.12      2.36 o
   3   6   8      121.54      126.52      3.86 o
   4   6   8       52.90       49.20      2.06 o
   5   6   8      200.64      204.88      8.90 o
   6   6   8       65.42       71.52      5.25 o
   7   6   8       10.15       20.60      4.46 o
  -7   7   8        0.02        0.01      1.87 o
  -6   7   8       30.53       35.27      5.55 o
  -5   7   8      230.63      229.83     12.95 o
  -4   7   8       34.08       30.86      2.88 o
  -3   7   8      295.93      301.28      5.85 o
  -2   7   8       18.01       13.20      1.07 o
  -1   7   8       15.80       11.35      2.57 o
   0   7   8      193.61      204.27      6.72 o
   1   7   8       17.44       24.76      4.04 o
   2   7   8       92.83      111.03      8.23 o
   3   7   8       95.05       87.08      4.18 o
   4   7   8        8.66        8.51      1.12 o
   5   7   8       14.98       15.94      2.70 o
   6   7   8      119.67      139.28      7.65 o
   7   7   8       31.75       32.28      4.22 o
  -6   8   8        2.25        1.86      1.72 o
  -5   8   8        0.71        2.78      2.65 o
  -4   8   8      123.46      125.35      9.57 o
  -3   8   8       40.82       36.36      3.22 o
  -2   8   8       66.17       72.69      2.37 o
  -1   8   8       72.03       69.75      4.23 o
   0   8   8       28.31       35.70      4.84 o
   1   8   8       73.33       65.01      6.39 o
   2   8   8       91.76       84.67      7.54 o
   3   8   8       21.11       25.42      3.12 o
   4   8   8        5.13        4.26      2.68 o
   5   8   8       16.31       12.29      3.25 o
   6   8   8        0.16        1.69      1.62 o
  -5   9   8        6.24        4.39      2.12 o
  -4   9   8       14.06       20.34      3.98 o
  -3   9   8       24.57       27.27      4.75 o
  -2   9   8       34.84       41.41      5.37 o
  -1   9   8        2.83        6.73      2.79 o
   0   9   8       18.19       10.06      2.75 o
   1   9   8       18.69       14.21      3.41 o
   2   9   8        2.60       -0.34      2.09 o
   3   9   8       29.65       27.36      3.41 o
   4   9   8       13.12        4.19      2.01 o
   5   9   8       36.93       42.34      6.27 o
  -4  10   8        4.61        5.58      2.57 o
  -3  10   8       15.31       14.05      3.69 o
  -2  10   8        1.37       -1.13      1.88 o
  -1  10   8        3.90        3.33      2.06 o
   0  10   8       17.88       17.36      3.58 o
   1  10   8        8.24        6.58      2.78 o
   2  10   8        5.56        0.31      1.95 o
   3  10   8       23.94       29.98      5.29 o
   4  10   8        1.30        0.38      2.67 o
  -2  11   8       17.94       23.46      4.33 o
  -1  11   8        8.49       10.00      3.14 o
   0  11   8        8.53        0.69      1.69 o
   1  11   8       19.88       24.46      4.77 o
  -9   1   9        1.31        1.98      1.67 o
  -8   1   9        9.20        5.31      0.99 o
  -7   1   9       50.01       48.75      2.74 o
  -6   1   9       65.02       66.80      2.88 o
  -5   1   9        1.81        2.03      1.33 o
  -4   1   9       29.46       31.81      1.71 o
  -3   1   9      223.21      226.32      9.04 o
  -2   1   9        0.70        0.50      0.62 o
  -1   1   9      316.47      331.58      3.83 o
   0   1   9       97.54       94.02      1.99 o
   1   1   9      489.86      490.05      4.87 o
   2   1   9       52.93       57.56      1.73 o
   3   1   9      203.01      200.57      3.46 o
   4   1   9      102.23      100.06      3.15 o
   5   1   9      201.68      192.10      6.64 o
   6   1   9        5.95        6.29      2.53 o
   7   1   9        2.57        1.74      1.34 o
   8   1   9        0.36        2.71      1.55 o
  -9   2   9        0.46        0.27      2.85 o
  -8   2   9       54.44       44.79      6.06 o
  -7   2   9       60.76       61.79      3.30 o
  -6   2   9        0.05        0.15      0.56 o
  -5   2   9      120.86      107.62      2.46 o
  -4   2   9     1097.90     1105.32     16.00 o
  -3   2   9      960.63      991.02      8.81 o
  -2   2   9       10.40        9.75      1.26 o
  -1   2   9       44.43       45.47      1.53 o
   0   2   9       52.53       39.68      1.36 o
   1   2   9      161.39      171.16      2.79 o
   2   2   9      126.86      146.08      2.55 o
   3   2   9        5.69        5.76      0.76 o
   4   2   9        0.04        1.06      0.79 o
   5   2   9      242.66      220.02      5.78 o
   6   2   9       78.66       78.02      4.67 o
   7   2   9        7.79        4.40      2.58 o
   8   2   9        1.54       -1.36      1.36 o
  -9   3   9        5.36       -2.17      3.08 o
  -8   3   9        1.91        5.40      2.60 o
  -7   3   9        0.17        0.75      0.70 o
  -6   3   9        1.63        2.68      0.75 o
  -5   3   9        9.97        8.91      1.65 o
  -4   3   9      531.62      536.61     12.02 o
  -3   3   9       69.24       58.58      2.70 o
  -2   3   9      140.15      132.78      4.22 o
  -1   3   9      148.43      165.75      4.23 o
   0   3   9       50.49       49.04      1.40 o
   1   3   9       95.17      106.75      2.72 o
   2   3   9      217.59      226.57      4.06 o
   3   3   9      188.43      175.86      3.91 o
   4   3   9      159.62      170.00      4.73 o
   5   3   9       63.91       57.36      3.04 o
   6   3   9       26.51       25.84      2.83 o
   7   3   9       35.89       41.55      5.39 o
   8   3   9        9.16       12.63      3.57 o
  -8   4   9        3.78        0.57      2.17 o
  -7   4   9       25.77       25.68      4.65 o
  -6   4   9       60.66       61.76      4.36 o
  -5   4   9       21.39       18.99      1.23 o
  -4   4   9      381.20      385.75      7.29 o
  -3   4   9       54.90       54.96      1.53 o
  -2   4   9        0.81        0.36      0.28 o
  -1   4   9       56.12       46.95      1.77 o
   0   4   9      298.51      285.23      6.15 o
   1   4   9       72.26       77.45      2.86 o
   2   4   9        0.45        1.12      0.46 o
   3   4   9        6.22        4.23      0.85 o
   4   4   9      366.58      355.55      6.89 o
   5   4   9       41.96       37.52      2.54 o
   6   4   9       29.29       24.09      5.32 o
   7   4   9        1.46        1.54      1.51 o
   8   4   9        4.32        1.75      2.15 o
  -8   5   9        0.61       -3.07      3.08 o
  -7   5   9       29.17       27.27      4.68 o
  -6   5   9        8.06        5.16      4.59 o
  -5   5   9        5.04        3.95      2.18 o
  -4   5   9      174.77      179.06      8.84 o
  -3   5   9      136.80      135.55      3.14 o
  -2   5   9      197.76      189.72      3.22 o
  -1   5   9       36.58       39.12      2.37 o
   0   5   9      236.05      240.90      6.21 o
   1   5   9       26.70       30.13      2.25 o
   2   5   9       56.52       63.60      3.00 o
   3   5   9       54.45       54.48      2.36 o
   4   5   9      186.73      181.28      4.90 o
   5   5   9       13.69       13.36      2.14 o
   6   5   9       58.57       50.45      5.18 o
   7   5   9       16.18       19.45      2.96 o
  -7   6   9        1.12        0.91      1.60 o
  -6   6   9        1.25       -1.75      2.29 o
  -5   6   9        0.57       -2.86      2.86 o
  -4   6   9      599.32      612.71     19.91 o
  -3   6   9       91.02       85.28      3.13 o
  -2   6   9      142.57      156.80      2.66 o
  -1   6   9       71.52       80.29      3.77 o
   0   6   9       48.26       52.19      3.16 o
   1   6   9       89.68       85.72      4.27 o
   2   6   9      232.59      223.12      9.28 o
   3   6   9       14.05        9.73      0.69 o
   4   6   9       48.60       49.49      2.58 o
   5   6   9       65.80       69.68      5.07 o
   6   6   9        0.00       -1.53      1.53 o
   7   6   9        0.68        0.34      1.46 o
  -7   7   9        2.99        5.77      2.94 o
  -6   7   9       11.48       11.96      3.48 o
  -5   7   9        0.21       -1.35      2.37 o
  -4   7   9       43.15       47.31      5.94 o
  -3   7   9       17.78       24.72      1.67 o
  -2   7   9        0.61        0.32      0.26 o
  -1   7   9        3.13        2.73      1.71 o
   0   7   9       11.15       14.80      2.80 o
   1   7   9      358.56      363.89     14.73 o
   2   7   9        0.03        1.18      1.65 o
   3   7   9      106.08      106.03      8.49 o
   4   7   9       10.77        9.55      2.22 o
   5   7   9       19.39       22.37      4.90 o
   6   7   9       17.15       16.89      3.08 o
  -6   8   9        4.36        3.65      2.55 o
  -5   8   9        3.46       -2.18      2.18 o
  -4   8   9      131.25      146.93     10.58 o
  -3   8   9       92.17       90.43      8.15 o
  -2   8   9        0.42       -1.12      1.12 o
  -1   8   9        4.98        4.66      1.27 o
   0   8   9       65.81       71.01      6.95 o
   1   8   9        0.62       -0.31      2.08 o
   2   8   9       20.67       22.76      4.14 o
   3   8   9        2.32        3.48      1.37 o
   4   8   9       18.95       26.67      4.84 o
   5   8   9       10.16        7.82      2.73 o
  -5   9   9        0.45       -2.85      2.85 o
  -4   9   9        0.34        1.86      1.88 o
  -3   9   9       33.73       30.35      5.05 o
  -2   9   9        0.25       -2.55      2.80 o
  -1   9   9       15.16       10.96      3.00 o
   0   9   9       22.08       19.04      3.96 o
   1   9   9        6.56        5.07      2.42 o
   2   9   9        0.10       -2.27      2.27 o
   3   9   9        5.77        4.49      1.94 o
   4   9   9        0.15       -2.92      3.16 o
  -4  10   9       18.82       13.27      3.27 o
  -3  10   9       10.90       21.28      4.63 o
  -2  10   9        6.47        3.85      2.26 o
  -1  10   9        0.17        1.65      1.85 o
   0  10   9        0.01        0.46      1.90 o
   1  10   9        3.75        1.06      2.39 o
   2  10   9        1.05        0.24      1.89 o
   3  10   9        0.31       -0.03      1.62 o
  -1  11   9        0.07       -0.83      2.39 o
   0  11   9        0.71       -2.74      2.74 o
  -9   0  10       55.25       80.19      8.58 o
  -8   0  10        5.35        7.13      3.05 o
  -7   0  10        3.09        1.64      1.89 o
  -6   0  10        4.94        1.05      1.87 o
  -5   0  10      287.55      278.10     11.76 o
  -4   0  10       22.92       25.64      3.52 o
  -3   0  10       21.85       21.25      0.97 o
  -2   0  10       46.79       62.83      3.21 o
  -1   0  10       46.71       55.15      4.20 o
   0   0  10      323.61      305.24      6.59 o
   1   0  10        1.10        0.09      0.64 o
   2   0  10      367.89      372.54      7.89 o
   3   0  10       10.08       11.13      1.41 o
   4   0  10      185.18      176.20      5.75 o
   5   0  10      679.61      651.64     18.09 o
   6   0  10      287.70      284.45     12.86 o
   7   0  10       10.91        4.26      2.31 o
   8   0  10       44.53       49.69      6.17 o
  -9   1  10       55.61       70.71      5.74 o
  -8   1  10        0.01       -0.32      2.77 o
  -7   1  10        0.57       -0.57      0.73 o
  -6   1  10      276.99      243.99      8.46 o
  -5   1  10       60.04       51.80      5.62 o
  -4   1  10      942.41      909.61      9.76 o
  -3   1  10       15.92       16.00      1.30 o
  -2   1  10      498.05      462.83      7.16 o
  -1   1  10      541.00      615.32      5.42 o
   0   1  10      652.14      629.15      5.45 o
   1   1  10      228.53      243.31      3.61 o
   2   1  10        6.24        7.35      0.70 o
   3   1  10       12.88       15.93      1.04 o
   4   1  10        0.00       -0.10      0.72 o
   5   1  10       39.00       35.99      3.00 o
   6   1  10        2.10        1.68      1.92 o
   7   1  10        2.82        6.89      1.71 o
   8   1  10        9.68        7.09      2.02 o
  -8   2  10       43.24       43.07      4.22 o
  -7   2  10        0.50       -0.57      1.09 o
  -6   2  10      241.20      217.73      3.88 o
  -5   2  10      140.45      128.96      4.82 o
  -4   2  10       11.80       13.86      1.33 o
  -3   2  10        6.56        7.67      1.87 o
  -2   2  10       53.94       55.27      2.52 o
  -1   2  10      191.96      197.98      2.79 o
   0   2  10      364.81      371.50      4.09 o
   1   2  10       13.32       11.54      0.92 o
   2   2  10      152.02      152.83      2.72 o
   3   2  10       67.39       72.23      2.37 o
   4   2  10      648.99      668.33      9.46 o
   5   2  10      344.93      359.40      8.30 o
   6   2  10      156.72      187.72      7.25 o
   7   2  10        0.00       -0.33      2.13 o
   8   2  10       73.36       86.38      5.89 o
  -8   3  10        0.28        2.98      2.09 o
  -7   3  10       17.59       23.07      4.54 o
  -6   3  10      359.22      342.83      4.67 o
  -5   3  10      669.64      658.85      9.46 o
  -4   3  10       53.61       51.49      2.53 o
  -3   3  10      335.99      329.24      9.16 o
  -2   3  10       17.68       13.94      1.33 o
  -1   3  10        2.30        4.69      1.06 o
   0   3  10       11.70        9.68      0.70 o
   1   3  10       75.91       72.35      2.71 o
   2   3  10        1.37        1.08      0.54 o
   3   3  10       83.52       94.97      3.33 o
   4   3  10      967.96      945.28     11.31 o
   5   3  10      239.75      237.33      6.18 o
   6   3  10       12.67       12.82      2.14 o
   7   3  10        6.61        0.29      2.18 o
   8   3  10        0.58       -2.81      2.81 o
  -8   4  10       25.33       26.82      5.17 o
  -7   4  10        7.07        4.04      2.23 o
  -6   4  10      143.21      129.49      9.51 o
  -5   4  10        9.86       10.92      1.10 o
  -4   4  10        3.38        3.07      0.70 o
  -3   4  10       37.24       38.44      1.90 o
  -2   4  10       37.51       33.58      1.20 o
  -1   4  10        8.97       11.58      0.71 o
   0   4  10       14.41       18.56      1.38 o
   1   4  10       12.92       12.32      0.85 o
   2   4  10      171.67      168.31      3.75 o
   3   4  10      175.41      179.85      4.49 o
   4   4  10      288.04      277.50      6.15 o
   5   4  10      238.36      264.76      6.59 o
   6   4  10       59.94       68.94      6.08 o
   7   4  10        2.46        6.38      1.97 o
  -8   5  10       34.66       36.24      5.92 o
  -7   5  10        1.01        5.96      2.53 o
  -6   5  10       22.69       17.70      3.85 o
  -5   5  10       15.65        7.93      2.43 o
  -4   5  10        9.26        8.20      0.77 o
  -3   5  10      233.50      233.62      3.48 o
  -2   5  10        1.60        1.33      0.40 o
  -1   5  10       32.49       31.74      2.25 o
   0   5  10      131.93      123.93      6.39 o
   1   5  10     1077.14     1084.92     16.07 o
   2   5  10       43.30       48.34      2.65 o
   3   5  10       93.97       97.32      3.11 o
   4   5  10       18.39       11.54      1.36 o
   5   5  10        8.11        5.46      1.86 o
   6   5  10        0.78        0.42      1.45 o
   7   5  10       10.98       11.01      2.37 o
  -7   6  10        7.52       14.40      4.01 o
  -6   6  10        0.25       -1.22      2.56 o
  -5   6  10       26.47       30.18      4.87 o
  -4   6  10       19.57       15.62      1.37 o
  -3   6  10      101.17       92.20      2.60 o
  -2   6  10       19.46       18.22      0.89 o
  -1   6  10        0.26        1.35      0.79 o
   0   6  10       30.17       26.25      2.29 o
   1   6  10        7.16        5.50      1.36 o
   2   6  10        6.57        7.55      1.63 o
   3   6  10        9.34        8.89      0.75 o
   4   6  10       21.65       24.83      1.85 o
   5   6  10       93.64       96.20     12.44 o
   6   6  10       11.34       10.53      2.22 o
   7   6  10        0.36       -1.56      1.56 o
  -7   7  10       12.58        8.05      2.97 o
  -6   7  10        1.46        2.34      2.00 o
  -5   7  10        2.65       -0.19      2.23 o
  -4   7  10        3.72        6.09      2.40 o
  -3   7  10        0.09       -0.26      0.56 o
  -2   7  10        3.27        1.13      1.10 o
  -1   7  10        7.16        7.21      1.40 o
   0   7  10       52.35       59.98      3.68 o
   1   7  10      125.38      118.98      8.73 o
   2   7  10        0.04       -1.95      1.95 o
   3   7  10        4.84        5.78      1.82 o
   4   7  10        2.79        1.96      1.50 o
   5   7  10        3.46        0.20      2.24 o
   6   7  10        1.17        1.41      1.49 o
  -6   8  10       12.73       18.70      4.57 o
  -5   8  10        3.25        0.04      2.20 o
  -4   8  10       27.22       25.87      4.84 o
  -3   8  10       35.16       34.75      5.38 o
  -2   8  10        0.35       -0.90      2.13 o
  -1   8  10       60.82       56.78      9.22 o
   0   8  10      336.73      355.39     15.34 o
   1   8  10        0.69        0.90      2.02 o
   2   8  10      120.23      115.16      9.29 o
   3   8  10        0.25        0.33      1.72 o
   4   8  10        7.09        5.87      2.63 o
   5   8  10       70.74       63.64      5.39 o
  -5   9  10        4.24        1.14      2.11 o
  -4   9  10        4.20        0.99      1.46 o
  -3   9  10       35.67       47.68      6.44 o
  -2   9  10        0.00       -1.98      1.98 o
  -1   9  10        8.04        4.39      1.74 o
   0   9  10        3.21        7.68      2.93 o
   1   9  10        1.75        0.76      1.94 o
   2   9  10        0.24        3.23      3.01 o
   3   9  10        5.84        8.53      2.22 o
   4   9  10        6.54        9.00      3.12 o
  -3  10  10        0.25        3.36      2.80 o
  -2  10  10        0.17       -1.83      2.11 o
  -1  10  10       25.15       29.01      5.13 o
   0  10  10       64.46       64.74      7.32 o
   1  10  10       70.30       73.76      8.00 o
   2  10  10        0.40        1.25      2.18 o
  -8   1  11        0.84        0.58      3.73 o
  -7   1  11       29.25       32.11      3.49 o
  -6   1  11        6.46        3.97      1.56 o
  -5   1  11      161.99      152.59      6.33 o
  -4   1  11      198.30      196.63      4.02 o
  -3   1  11       56.82       50.26      2.02 o
  -2   1  11      146.90      160.85      4.44 o
  -1   1  11       90.01       81.93      1.89 o
   0   1  11      198.79      204.91      3.27 o
   1   1  11       35.11       37.17      1.49 o
   2   1  11       14.05       14.16      0.87 o
   3   1  11        5.13        4.80      0.70 o
   4   1  11      243.34      237.66      4.70 o
   5   1  11      102.89       94.91      4.77 o
   6   1  11        4.77        5.02      2.32 o
   7   1  11        0.01        0.81      1.16 o
   8   1  11       31.86       37.50      4.00 o
  -8   2  11        9.31        8.01      2.10 o
  -7   2  11       30.28       35.44      3.69 o
  -6   2  11       50.07       41.31      3.07 o
  -5   2  11       41.97       43.90      2.31 o
  -4   2  11       13.69       13.15      1.27 o
  -3   2  11      173.70      177.00      4.29 o
  -2   2  11       91.78       92.69      3.67 o
  -1   2  11       44.32       39.78      1.35 o
   0   2  11       23.23       19.70      1.03 o
   1   2  11       15.32       15.87      0.98 o
   2   2  11      199.49      204.59      3.28 o
   3   2  11       67.20       62.18      2.48 o
   4   2  11       59.57       55.03      2.85 o
   5   2  11        7.21        6.96      1.59 o
   6   2  11       17.94       23.77      2.84 o
   7   2  11        3.48        2.88      2.18 o
   8   2  11        0.59        0.97      4.11 o
  -8   3  11        0.86       -1.57      1.57 o
  -7   3  11       11.47       15.52      3.80 o
  -6   3  11       21.96       16.51      1.67 o
  -5   3  11       23.67       31.70      2.16 o
  -4   3  11       20.22       21.20      1.72 o
  -3   3  11       21.12       23.82      1.75 o
  -2   3  11       60.93       54.47      3.00 o
  -1   3  11       45.17       48.33      3.17 o
   0   3  11       87.70       94.00      2.12 o
   1   3  11       98.72       94.42      2.84 o
   2   3  11       29.23       26.41      1.68 o
   3   3  11      140.74      131.98      4.05 o
   4   3  11       94.88       82.63      3.48 o
   5   3  11       43.12       40.96      2.70 o
   6   3  11        4.91        6.08      1.72 o
   7   3  11        7.45        3.19      1.56 o
  -8   4  11        8.66        8.68      2.23 o
  -7   4  11        6.66       11.73      2.33 o
  -6   4  11        6.29        5.36      3.23 o
  -5   4  11      126.87      112.74      4.57 o
  -4   4  11      192.05      194.17      5.06 o
  -3   4  11     1082.22     1080.20     12.28 o
  -2   4  11       76.37       68.34      2.57 o
  -1   4  11        1.00        2.03      0.51 o
   0   4  11      587.37      554.81      9.04 o
   1   4  11       11.63       11.18      1.03 o
   2   4  11       95.38       90.26      2.86 o
   3   4  11       14.64       18.43      1.52 o
   4   4  11       26.73       27.63      2.12 o
   5   4  11        0.05        1.49      2.56 o
   6   4  11       92.65      104.27      5.95 o
   7   4  11        4.22        5.47      4.33 o
  -7   5  11        9.46        9.55      3.53 o
  -6   5  11        0.55       -0.03      1.15 o
  -5   5  11        9.82       10.47      2.72 o
  -4   5  11      100.46      110.83      4.06 o
  -3   5  11        3.68        3.08      0.78 o
  -2   5  11       88.85       81.99      2.04 o
  -1   5  11       85.15       76.22      2.33 o
   0   5  11       12.80       14.37      1.69 o
   1   5  11        0.55        0.93      0.69 o
   2   5  11        0.01       -1.43      1.43 o
   3   5  11      196.91      185.24      4.33 o
   4   5  11        0.15        0.06      1.19 o
   5   5  11      279.24      245.83      9.01 o
   6   5  11        0.97       -0.99      1.32 o
   7   5  11       36.28       37.07      4.11 o
  -7   6  11       39.50       52.75      6.98 o
  -6   6  11        1.80        3.40      1.50 o
  -5   6  11       16.18       21.25      2.55 o
  -4   6  11       33.30       35.92      2.92 o
  -3   6  11      374.79      386.71      4.98 o
  -2   6  11      131.26      130.27      2.15 o
  -1   6  11        0.04        0.36      0.67 o
   0   6  11       66.97       66.85      3.57 o
   1   6  11        3.15        1.54      0.92 o
   2   6  11      187.75      178.19      7.15 o
   3   6  11       31.92       37.04      3.54 o
   4   6  11        2.80        1.91      1.41 o
   5   6  11       32.10       29.14      3.42 o
   6   6  11       12.53        9.83      2.30 o
  -6   7  11       11.42        7.84      3.04 o
  -5   7  11       20.19       19.73      6.85 o
  -4   7  11        0.41       -1.01      6.56 o
  -3   7  11      103.54      109.41      3.96 o
  -2   7  11       23.62       28.78      3.18 o
  -1   7  11       25.79       24.95      2.32 o
   0   7  11       25.61       21.81      2.29 o
   1   7  11       66.09       65.96      6.68 o
   2   7  11        2.37        0.55      2.20 o
   3   7  11       47.89       52.34      4.60 o
   4   7  11       15.94       18.04      2.77 o
   5   7  11       26.11       27.97      3.56 o
   6   7  11        0.28        0.57      1.61 o
  -5   8  11       42.37       38.34      6.00 o
  -4   8  11       23.08       31.49      5.43 o
  -3   8  11        9.90       10.74      3.52 o
  -2   8  11        7.91        7.77      3.10 o
  -1   8  11        0.00       -1.05      2.28 o
   0   8  11       16.41       23.67      4.51 o
   1   8  11        0.00       -2.13      2.31 o
   2   8  11       33.84       40.67      5.77 o
   3   8  11        0.38       -1.65      1.76 o
   4   8  11       15.67       21.17      4.46 o
   5   8  11        1.29        2.77      3.90 o
  -4   9  11        4.21        3.39      2.55 o
  -3   9  11        0.43       -0.10      1.50 o
  -2   9  11        0.00       -2.32      2.32 o
  -1   9  11        0.31        2.91      2.56 o
   0   9  11        0.03        0.60      1.97 o
   1   9  11        2.62        6.85      2.95 o
   2   9  11       18.94       20.27      4.16 o
   3   9  11       32.36       44.64      4.38 o
   4   9  11        5.05        9.68      3.33 o
  -2  10  11       11.91        8.21      3.05 o
  -1  10  11        0.19        0.80      1.93 o
   0  10  11       15.12       11.76      3.41 o
   1  10  11        7.35       13.25      3.58 o
   2  10  11        2.57        5.11      2.66 o
  -8   0  12       26.71       21.58      4.41 o
  -7   0  12       38.34       38.03      5.34 o
  -6   0  12       32.62       30.01      4.51 o
  -5   0  12      135.25      104.20      7.53 o
  -4   0  12       84.47       71.49      5.85 o
  -3   0  12      207.75      179.97      8.77 o
  -2   0  12      143.04      154.93      5.47 o
  -1   0  12      393.22      402.98      8.69 o
   0   0  12      608.72      603.78     10.21 o
   1   0  12       13.33       12.32      1.55 o
   2   0  12       35.61       31.81      2.53 o
   3   0  12      745.89      733.69     12.25 o
   4   0  12       75.21       70.22      4.52 o
   5   0  12      246.55      278.15      8.04 o
   6   0  12        0.26        0.12      1.40 o
   7   0  12        9.93       13.07      3.44 o
  -8   1  12       27.16       34.81      4.34 o
  -7   1  12       55.26       55.63      4.57 o
  -6   1  12       12.82        9.28      1.98 o
  -5   1  12      242.93      206.64      7.54 o
  -4   1  12        2.31        2.88      0.65 o
  -3   1  12        0.21        0.03      0.40 o
  -2   1  12      356.60      377.08      7.06 o
  -1   1  12       66.83       66.66      2.22 o
   0   1  12      133.44      140.99      2.86 o
   1   1  12       41.37       26.40      1.32 o
   2   1  12       21.34       23.59      1.16 o
   3   1  12      152.75      133.65      3.37 o
   4   1  12      408.74      387.07      6.12 o
   5   1  12       51.43       44.30      3.39 o
   6   1  12        1.15        0.22      1.91 o
   7   1  12        4.54       11.88      4.34 o
  -8   2  12        1.58        0.46      1.23 o
  -7   2  12        4.85        8.00      3.74 o
  -6   2  12        8.90       13.47      2.23 o
  -5   2  12       85.16       57.50      2.62 o
  -4   2  12      678.18      655.99      8.85 o
  -3   2  12      181.85      184.48      4.50 o
  -2   2  12       40.42       42.71      2.86 o
  -1   2  12     1142.35     1121.86      8.50 o
   0   2  12      822.76      829.47      6.76 o
   1   2  12      107.01       99.65      2.49 o
   2   2  12      103.52       91.38      2.46 o
   3   2  12        9.63        9.68      0.97 o
   4   2  12      160.68      165.39      4.95 o
   5   2  12       71.63       74.61      4.49 o
   6   2  12        0.36       -1.02      1.17 o
   7   2  12        2.41        0.98      1.79 o
  -8   3  12        0.03       -1.40      1.40 o
  -7   3  12        2.61        0.97      2.37 o
  -6   3  12        1.72        2.50      2.29 o
  -5   3  12      148.99      136.41      4.36 o
  -4   3  12      216.20      223.28      5.38 o
  -3   3  12        1.13        1.23      1.04 o
  -2   3  12       52.09       60.52      3.32 o
  -1   3  12      236.12      235.74      6.01 o
   0   3  12       51.60       56.65      1.86 o
   1   3  12      106.75      100.53      2.23 o
   2   3  12        2.85        3.50      1.24 o
   3   3  12        0.22        0.91      0.73 o
   4   3  12      487.97      450.55      8.15 o
   5   3  12      301.01      264.89      8.68 o
   6   3  12        2.44        6.51      1.80 o
   7   3  12        2.92        3.29      4.93 o
  -7   4  12       20.41       24.51      3.23 o
  -6   4  12        5.21        6.10      1.70 o
  -5   4  12        7.65        2.34      1.23 o
  -4   4  12       47.30       47.15      2.30 o
  -3   4  12       66.79       61.31      2.73 o
  -2   4  12       93.38       98.75      3.16 o
  -1   4  12      970.53      980.10     12.40 o
   0   4  12       26.74       36.92      1.09 o
   1   4  12      108.34       98.35      2.74 o
   2   4  12       53.25       53.30      4.05 o
   3   4  12      123.71      107.30      3.66 o
   4   4  12       90.74       85.49      3.57 o
   5   4  12       70.67       77.28      5.00 o
   6   4  12        0.27        0.02      1.20 o
   7   4  12        0.02        5.47      1.99 o
  -7   5  12        4.46        5.25      1.76 o
  -6   5  12        9.63       12.93      2.41 o
  -5   5  12        4.37        7.82      1.69 o
  -4   5  12       75.49       68.45      5.01 o
  -3   5  12       17.51       16.19      1.62 o
  -2   5  12      208.87      209.61      4.56 o
  -1   5  12      334.28      314.69      7.81 o
   0   5  12        0.27       -2.47      2.47 o
   1   5  12        1.29        0.45      1.13 o
   2   5  12        3.87        1.91      1.89 o
   3   5  12       59.48       55.98      4.39 o
   4   5  12      194.87      177.35      7.35 o
   5   5  12      151.90      143.29      6.96 o
   6   5  12        3.24        1.62      1.14 o
  -6   6  12        0.82        1.67      1.20 o
  -5   6  12        0.31        2.93      2.60 o
  -4   6  12       54.07       52.90      3.53 o
  -3   6  12       84.41       82.77      3.24 o
  -2   6  12       10.67       12.38      0.62 o
  -1   6  12      173.95      181.20      5.49 o
   0   6  12        4.92        5.12      1.12 o
   1   6  12       14.74       13.50      2.56 o
   2   6  12        0.22        1.29      1.42 o
   3   6  12       19.98       17.67      2.66 o
   4   6  12        0.10       -0.86      1.46 o
   5   6  12       57.96       57.48      4.75 o
   6   6  12        0.00       -1.59      1.59 o
  -6   7  12       10.06        7.93      3.77 o
  -5   7  12        5.21       15.82      4.32 o
  -4   7  12        6.50        5.32      2.60 o
  -3   7  12        7.97       10.61      3.47 o
  -2   7  12       30.02       22.05      4.44 o
  -1   7  12       40.71       38.38      5.35 o
   0   7  12       64.89       62.75      3.78 o
   1   7  12      115.86      129.98      9.58 o
   2   7  12        4.58        6.05      2.31 o
   3   7  12       39.47       42.68      4.06 o
   4   7  12      152.60      172.30     10.46 o
   5   7  12       66.77       71.44      5.46 o
  -5   8  12        2.51        4.20      2.57 o
  -4   8  12       45.46       52.44      6.92 o
  -3   8  12       11.73        5.53      2.62 o
  -2   8  12        4.17       10.97      3.44 o
  -1   8  12       58.28       51.56      6.57 o
   0   8  12      100.11      105.73      9.05 o
   1   8  12       97.63      100.66      8.89 o
   2   8  12        0.52       -1.79      1.89 o
   3   8  12      124.60      142.22     11.12 o
   4   8  12       23.98       35.23      5.79 o
  -4   9  12        2.94        6.35      2.95 o
  -3   9  12       34.30       34.88      5.82 o
  -2   9  12        1.43       -2.68      2.68 o
  -1   9  12       23.92       26.89      4.94 o
   0   9  12        0.24        1.08      2.12 o
   1   9  12       24.81       23.99      4.64 o
   2   9  12        2.81        3.79      2.41 o
   3   9  12       23.27       28.19      3.73 o
  -1  10  12        7.33       14.19      4.11 o
   0  10  12       28.95       31.05      5.46 o
  -8   1  13        3.95        0.84      3.31 o
  -7   1  13        1.81        0.00      3.41 o
  -6   1  13        3.05        2.68      1.81 o
  -5   1  13        1.73       -1.50      1.50 o
  -4   1  13        0.08        0.80      0.44 o
  -3   1  13       17.19       18.30      1.29 o
  -2   1  13       15.33       12.27      1.42 o
  -1   1  13        8.46        7.47      0.72 o
   0   1  13        3.60        5.23      0.81 o
   1   1  13        2.85        2.68      0.61 o
   2   1  13       83.48       80.10      2.76 o
   3   1  13      112.19      106.30      2.87 o
   4   1  13        5.69        4.45      0.89 o
   5   1  13        2.92        0.79      1.01 o
   6   1  13        0.17       -0.42      1.32 o
   7   1  13        4.07        1.89      1.41 o
  -8   2  13       46.49       50.62      4.82 o
  -7   2  13        1.70        4.75      1.75 o
  -6   2  13       25.57       28.93      3.26 o
  -5   2  13       22.57       24.59      1.98 o
  -4   2  13        9.67       11.43      1.58 o
  -3   2  13        1.43        1.51      0.70 o
  -2   2  13       36.88       35.46      2.71 o
  -1   2  13      144.72      143.27      2.88 o
   0   2  13        0.00        0.34      0.54 o
   1   2  13      220.67      205.80      4.01 o
   2   2  13        5.63        3.98      0.66 o
   3   2  13      308.40      308.89      4.58 o
   4   2  13      263.99      261.35      6.35 o
   5   2  13        2.89        1.57      1.61 o
   6   2  13        0.51        2.22      1.43 o
   7   2  13       51.01       61.44      5.00 o
  -7   3  13        0.15        4.56      1.52 o
  -6   3  13        4.61        6.23      1.67 o
  -5   3  13      126.53      107.33      3.90 o
  -4   3  13       32.02       34.45      2.21 o
  -3   3  13        2.14        1.02      0.96 o
  -2   3  13       71.78       75.80      3.87 o
  -1   3  13      457.38      451.64      8.73 o
   0   3  13       31.39       30.83      1.91 o
   1   3  13       30.46       31.55      1.24 o
   2   3  13       13.59       11.34      1.43 o
   3   3  13        2.77        1.45      0.81 o
   4   3  13        2.81        3.55      1.03 o
   5   3  13       26.70       34.48      3.34 o
   6   3  13       16.87        9.60      1.99 o
   7   3  13        1.06        3.09      1.17 o
  -7   4  13        0.03        2.22      1.44 o
  -6   4  13       23.20       18.04      2.55 o
  -5   4  13       63.78       64.55      4.44 o
  -4   4  13      175.95      175.89      5.10 o
  -3   4  13      324.64      335.02      6.79 o
  -2   4  13       43.55       48.63      5.50 o
  -1   4  13      134.25      138.06      5.21 o
   0   4  13      244.10      244.95      4.71 o
   1   4  13       11.19       10.90      1.06 o
   2   4  13       12.11       15.22      1.34 o
   3   4  13        1.14        1.58      0.95 o
   4   4  13       19.09       14.09      2.19 o
   5   4  13       31.36       36.88      5.29 o
   6   4  13       32.76       28.97      3.38 o
  -7   5  13        0.00        0.60      2.41 o
  -6   5  13       75.17      101.13      5.89 o
  -5   5  13        3.19        4.22      1.61 o
  -4   5  13       45.66       43.76      3.36 o
  -3   5  13        0.00       -0.74      0.74 o
  -2   5  13       51.52       63.12      2.71 o
  -1   5  13      218.86      223.55      6.46 o
   0   5  13       18.26       17.71      3.54 o
   1   5  13        0.00       -0.98      1.22 o
   2   5  13        1.67        0.73      1.17 o
   3   5  13       31.09       25.53      2.93 o
   4   5  13       61.57       53.24      4.23 o
   5   5  13       33.40       36.86      3.71 o
   6   5  13       11.49        7.72      2.08 o
  -6   6  13        0.23        2.07      1.44 o
  -5   6  13       50.01       60.45      4.26 o
  -4   6  13        2.45        4.39      1.09 o
  -3   6  13       25.26       19.70      3.07 o
  -2   6  13      106.47      113.38      8.90 o
  -1   6  13       62.77       63.63      6.70 o
   0   6  13        4.34        1.02      1.92 o
   1   6  13        0.38        1.90      2.44 o
   2   6  13        8.67        8.73      2.71 o
   3   6  13       29.20       33.39      3.41 o
   4   6  13        0.16        0.81      1.47 o
   5   6  13       15.93       19.26      2.85 o
  -5   7  13       32.36       37.16      5.95 o
  -4   7  13        8.56        8.42      2.88 o
  -3   7  13        9.35       10.38      3.54 o
  -2   7  13        0.23       -1.73      2.46 o
  -1   7  13       50.91       51.96      6.35 o
   0   7  13       22.94       25.00      4.42 o
   1   7  13        7.46        1.87      2.13 o
   2   7  13        5.64        5.87      2.65 o
   3   7  13        2.26        3.11      2.61 o
   4   7  13       34.78       41.29      4.16 o
   5   7  13        5.00        9.02      2.42 o
  -4   8  13        6.95        5.71      3.12 o
  -3   8  13        1.45        5.02      2.54 o
  -2   8  13       38.50       39.08      5.90 o
  -1   8  13       37.98       34.55      5.64 o
   0   8  13       18.22       25.71      4.87 o
   1   8  13       10.40        7.64      2.91 o
   2   8  13       16.49       18.73      4.39 o
   3   8  13       14.60       24.66      5.11 o
   4   8  13        1.17        1.83      1.80 o
  -3   9  13        3.22        4.88      3.32 o
  -2   9  13        0.44        2.91      2.51 o
  -1   9  13        4.68        6.65      2.67 o
   0   9  13        1.38       -0.06      2.05 o
   1   9  13        7.11       14.45      4.18 o
   2   9  13       25.52       32.27      5.65 o
  -7   0  14        6.69        3.46      2.29 o
  -6   0  14        2.73        1.32      1.89 o
  -5   0  14       48.11       38.68      5.07 o
  -4   0  14      314.11      264.45     11.87 o
  -3   0  14       36.28       39.33      4.54 o
  -2   0  14      226.00      223.87      7.07 o
  -1   0  14       33.58       35.68      3.09 o
   0   0  14        0.07       -0.16      1.33 o
   1   0  14      193.30      194.94      8.19 o
   2   0  14      452.70      452.18      9.97 o
   3   0  14      130.62      122.60      6.65 o
   4   0  14      557.29      545.24     10.97 o
   5   0  14        8.06        6.54      1.40 o
   6   0  14       23.03       24.71      4.47 o
   7   0  14       37.95       43.85      5.97 o
  -7   1  14       13.14       17.47      4.73 o
  -6   1  14       16.96       19.12      2.67 o
  -5   1  14        1.21        2.28      1.50 o
  -4   1  14       36.11       38.56      1.61 o
  -3   1  14       55.03       55.62      2.26 o
  -2   1  14      319.75      301.13      8.19 o
  -1   1  14      524.30      533.99      5.94 o
   0   1  14      125.26      124.60      3.14 o
   1   1  14      105.39      105.50      3.08 o
   2   1  14      359.56      335.02      5.78 o
   3   1  14     1079.28     1026.11     11.18 o
   4   1  14       54.22       55.00      2.76 o
   5   1  14        2.52        3.22      1.29 o
   6   1  14       32.41       42.82      3.63 o
   7   1  14        2.14        1.46      1.86 o
  -7   2  14        0.09        2.94      1.96 o
  -6   2  14       29.98       33.23      3.43 o
  -5   2  14        4.17        4.78      1.58 o
  -4   2  14      471.35      463.48     12.07 o
  -3   2  14      348.46      360.74      6.53 o
  -2   2  14       24.73       19.11      2.15 o
  -1   2  14      163.19      159.40      3.32 o
   0   2  14      336.11      360.00      5.22 o
   1   2  14      150.27      157.84      4.47 o
   2   2  14      192.56      196.69      3.92 o
   3   2  14        1.18       -0.01      0.62 o
   4   2  14       43.29       45.72      3.53 o
   5   2  14        1.71        1.30      1.16 o
   6   2  14        4.39        5.44      2.62 o
  -7   3  14        1.08        4.07      1.78 o
  -6   3  14        0.17       -0.22      1.18 o
  -5   3  14       26.82       21.59      2.64 o
  -4   3  14       28.37       23.36      1.89 o
  -3   3  14       14.08       13.81      1.47 o
  -2   3  14       69.66       72.11      6.63 o
  -1   3  14      456.07      444.35     14.54 o
   0   3  14      473.86      466.22      6.82 o
   1   3  14       39.08       36.33      1.40 o
   2   3  14        0.85        0.27      1.13 o
   3   3  14       64.52       62.76      3.04 o
   4   3  14       78.21       71.74      4.41 o
   5   3  14        5.79        7.68      1.65 o
   6   3  14        8.16        7.61      1.83 o
  -7   4  14        0.86        1.14      3.19 o
  -6   4  14        1.02       -0.60      1.26 o
  -5   4  14       27.60       35.82      3.35 o
  -4   4  14      182.16      187.30      5.36 o
  -3   4  14      197.93      209.62      5.86 o
  -2   4  14       17.23       16.95      1.92 o
  -1   4  14      176.25      177.70      9.92 o
   0   4  14       37.91       38.34      1.30 o
   1   4  14      200.75      209.17      4.50 o
   2   4  14       50.06       54.45      5.19 o
   3   4  14        8.70        9.63      3.49 o
   4   4  14        4.88        4.49      1.48 o
   5   4  14        1.43        1.55      1.33 o
   6   4  14        1.33       -0.29      1.50 o
  -6   5  14        0.76        0.14      1.86 o
  -5   5  14       49.05       48.04      3.90 o
  -4   5  14       34.69       38.85      3.23 o
  -3   5  14       50.89       47.43      3.21 o
  -2   5  14       37.27       42.49      2.58 o
  -1   5  14      602.31      592.49      7.15 o
   0   5  14      412.16      409.93     16.23 o
   1   5  14        7.02        3.92      1.29 o
   2   5  14       25.40       22.96      2.61 o
   3   5  14      196.76      192.65      7.74 o
   4   5  14       17.47       17.64      2.42 o
   5   5  14        2.29       -0.32      1.36 o
  -6   6  14       37.81       47.66      6.88 o
  -5   6  14        1.20       -1.19      1.95 o
  -4   6  14       19.71       20.68      4.25 o
  -3   6  14        0.93        1.42      2.09 o
  -2   6  14      337.46      357.16     16.29 o
  -1   6  14      148.48      150.93     10.50 o
   0   6  14       12.41       11.72      3.35 o
   1   6  14       92.22       86.14      7.92 o
   2   6  14        0.09        1.12      1.71 o
   3   6  14       42.10       49.02      4.89 o
   4   6  14        3.81        4.07      1.52 o
   5   6  14        0.01        0.54      1.52 o
  -5   7  14       15.68       18.89      4.42 o
  -4   7  14       14.08       16.00      4.37 o
  -3   7  14       27.31       25.12      4.80 o
  -2   7  14       42.44       43.46      6.14 o
  -1   7  14       60.23       63.38      7.04 o
   0   7  14       59.63       62.52      7.14 o
   1   7  14        4.62        1.69      1.84 o
   2   7  14        7.45        1.59      1.82 o
   3   7  14       47.26       45.87      4.35 o
   4   7  14       75.33       73.56      5.61 o
  -4   8  14        6.26       -0.97      2.56 o
  -3   8  14        7.74        3.61      2.08 o
  -2   8  14        0.12        0.73      2.19 o
  -1   8  14       80.66      102.39      9.34 o
   0   8  14       21.92       25.74      5.03 o
   1   8  14       19.15        9.03      3.03 o
   2   8  14        7.60        7.12      2.78 o
   3   8  14        0.16        3.22      2.05 o
  -1   9  14       21.46       19.07      4.72 o
   0   9  14        8.59        4.57      3.05 o
   1   9  14        2.51        3.91      2.67 o
  -7   1  15        0.62        1.92      1.82 o
  -6   1  15       13.50       18.12      2.74 o
  -5   1  15       49.52       51.37      4.18 o
  -4   1  15        0.81        1.25      2.92 o
  -3   1  15        6.59        5.73      1.16 o
  -2   1  15      101.42       96.35      4.88 o
  -1   1  15       38.09       40.16      1.73 o
   0   1  15      243.12      242.27      4.57 o
   1   1  15        0.46        0.58      0.74 o
   2   1  15       26.07       26.70      1.78 o
   3   1  15      218.60      216.39      4.74 o
   4   1  15        1.21        1.06      0.72 o
   5   1  15       12.12       14.48      2.19 o
   6   1  15       20.28       23.20      2.37 o
  -7   2  15        1.86       -0.03      1.61 o
  -6   2  15        5.68       12.30      2.36 o
  -5   2  15        4.41        2.54      1.44 o
  -4   2  15        9.77       13.32      2.09 o
  -3   2  15       20.42       17.50      1.53 o
  -2   2  15        0.27        0.00      2.18 o
  -1   2  15        5.71        4.54      1.31 o
   0   2  15        0.12        0.70      1.31 o
   1   2  15       20.53       20.48      1.43 o
   2   2  15       76.91       75.17      2.51 o
   3   2  15        0.21        0.35      0.54 o
   4   2  15       28.41       23.85      2.66 o
   5   2  15        4.23        3.74      2.94 o
   6   2  15        8.06       13.45      2.40 o
  -7   3  15        0.01        1.70      1.42 o
  -6   3  15        2.83        4.43      1.64 o
  -5   3  15        2.45        2.64      1.10 o
  -4   3  15       24.34       20.76      2.54 o
  -3   3  15        1.25       -0.12      0.71 o
  -2   3  15       22.13       23.54      2.38 o
  -1   3  15        3.96        4.95      1.22 o
   0   3  15      261.90      272.94      4.59 o
   1   3  15        7.88        6.45      0.94 o
   2   3  15        3.78        4.76      1.05 o
   3   3  15       93.61       81.06      4.73 o
   4   3  15        2.35       -1.14      1.14 o
   5   3  15        8.03        7.55      1.80 o
   6   3  15        0.01        0.11      3.05 o
  -6   4  15        1.00       -0.54      1.85 o
  -5   4  15       12.93       15.23      5.45 o
  -4   4  15        1.64        4.03      1.32 o
  -3   4  15        0.01       -0.06      0.88 o
  -2   4  15      550.59      565.33     10.70 o
  -1   4  15       72.46       77.90      7.71 o
   0   4  15      144.27      149.06      3.84 o
   1   4  15      106.58      105.92      6.40 o
   2   4  15       40.38       35.95      3.22 o
   3   4  15        5.79        5.61      1.33 o
   4   4  15       12.05       13.36      2.22 o
   5   4  15        0.88        3.72      1.66 o
  -6   5  15       10.49       10.15      2.55 o
  -5   5  15       12.11       16.83      2.44 o
  -4   5  15        5.09        4.77      1.35 o
  -3   5  15       60.55       62.61      3.70 o
  -2   5  15        5.27        3.62      1.04 o
  -1   5  15       23.02       24.42      4.52 o
   0   5  15        1.55       -1.26      2.66 o
   1   5  15       38.41       38.61      3.25 o
   2   5  15       14.38       20.21      2.63 o
   3   5  15        1.82        3.40      1.32 o
   4   5  15        0.14        1.27      1.35 o
   5   5  15        1.60       -0.60      1.39 o
  -5   6  15       25.60       26.40      5.29 o
  -4   6  15       32.57       30.70      5.42 o
  -3   6  15       13.69       11.36      3.41 o
  -2   6  15       22.33       18.56      4.15 o
  -1   6  15        1.49        4.25      2.53 o
   0   6  15        2.36       -1.91      2.18 o
   1   6  15       27.41       20.25      4.03 o
   2   6  15       28.55       18.73      2.64 o
   3   6  15       32.02       38.33      3.81 o
   4   6  15        9.65        7.21      2.65 o
  -4   7  15        7.77        6.19      2.78 o
  -3   7  15       18.17       15.89      4.42 o
  -2   7  15        3.89        7.53      3.14 o
  -1   7  15       15.66       17.34      3.90 o
   0   7  15       17.48       22.68      4.59 o
   1   7  15        2.50        0.11      2.25 o
   2   7  15        4.46        7.64      3.23 o
   3   7  15        1.38        2.38      2.37 o
  -3   8  15        6.06        9.00      3.69 o
  -2   8  15        0.22       -1.05      2.38 o
  -1   8  15       44.17       54.84      7.17 o
   0   8  15       20.21       27.28      5.26 o
   1   8  15       25.48       31.25      5.53 o
   2   8  15       11.81       11.25      3.77 o
  -7   0  16       53.92       86.37      8.64 o
  -6   0  16       45.02       31.87      4.98 o
  -5   0  16       36.50       29.34      4.61 o
  -4   0  16       45.43       45.73      5.39 o
  -3   0  16       20.07       21.19      3.62 o
  -2   0  16       19.93       20.61      1.33 o
  -1   0  16      355.10      336.78     12.20 o
   0   0  16      378.78      372.60     13.42 o
   1   0  16       35.31       30.35      3.96 o
   2   0  16      149.79      158.24     10.10 o
   3   0  16       30.29       28.05      2.57 o
   4   0  16        0.30        0.41      1.06 o
   5   0  16       12.73       16.33      2.24 o
   6   0  16        4.67       10.31      2.97 o
  -7   1  16        0.41       -1.65      2.32 o
  -6   1  16       22.82       24.85      3.22 o
  -5   1  16       30.06       29.63      3.29 o
  -4   1  16      121.56      121.46      6.13 o
  -3   1  16       61.59       69.53      4.41 o
  -2   1  16      791.47      808.34     14.49 o
  -1   1  16      339.32      328.97      4.99 o
   0   1  16        3.17        2.79      0.99 o
   1   1  16        4.91        2.58      1.02 o
   2   1  16       11.29       10.27      1.09 o
   3   1  16      234.33      233.85      8.71 o
   4   1  16        7.83        4.44      0.92 o
   5   1  16      126.04      133.79      5.17 o
   6   1  16       16.84       18.48      2.73 o
  -6   2  16        0.00        0.42      2.22 o
  -5   2  16        6.35       12.03      2.34 o
  -4   2  16        0.67       -0.13      1.16 o
  -3   2  16       40.38       50.66      4.48 o
  -2   2  16       18.98       17.44      3.51 o
  -1   2  16      207.89      204.43      3.78 o
   0   2  16      284.41      292.56      5.05 o
   1   2  16       21.67       19.26      1.45 o
   2   2  16      115.40      108.31      3.08 o
   3   2  16       24.85       18.55      2.20 o
   4   2  16        1.76        5.31      1.58 o
   5   2  16       37.08       45.39      3.76 o
  -6   3  16        0.06       -0.93      2.30 o
  -5   3  16        0.02        0.54      1.15 o
  -4   3  16        0.17        3.54      1.53 o
  -3   3  16       91.85       85.26      5.38 o
  -2   3  16      173.03      167.36      6.33 o
  -1   3  16       10.34        7.40      1.47 o
   0   3  16       92.98       88.36      3.21 o
   1   3  16       43.32       44.07      3.20 o
   2   3  16        3.38        5.04      2.10 o
   3   3  16        1.86        0.58      1.22 o
   4   3  16        5.66        3.21      1.26 o
   5   3  16       16.10       14.68      8.12 o
  -6   4  16        7.02        7.53      1.98 o
  -5   4  16        6.10        3.13      1.31 o
  -4   4  16        0.08        0.31      1.05 o
  -3   4  16       35.09       39.80      3.17 o
  -2   4  16        3.62        4.91      2.11 o
  -1   4  16        0.09       -0.20      0.97 o
   0   4  16      161.56      171.72      4.26 o
   1   4  16        0.00       -0.73      1.24 o
   2   4  16      179.54      176.94      6.96 o
   3   4  16      113.81      120.11      6.13 o
   4   4  16        1.35        0.16      1.10 o
   5   4  16       24.27       31.90      3.47 o
  -5   5  16       35.48       45.05      6.54 o
  -4   5  16        8.07        1.89      2.14 o
  -3   5  16       30.99       33.97      5.22 o
  -2   5  16      136.00      126.48      9.81 o
  -1   5  16      221.29      237.86     13.37 o
   0   5  16       22.03       15.12      3.81 o
   1   5  16        0.14       -0.89      1.19 o
   2   5  16       55.68       55.81      4.16 o
   3   5  16        0.70        0.15      1.56 o
   4   5  16        5.00        5.26      1.79 o
  -4   6  16        0.82       -1.55      2.13 o
  -3   6  16       16.20       14.57      3.65 o
  -2   6  16        3.47        5.48      2.80 o
  -1   6  16       30.06       25.45      4.81 o
   0   6  16       13.80       14.21      3.75 o
   1   6  16       44.44       53.17      6.61 o
   2   6  16        0.78        0.85      1.30 o
   3   6  16       61.08       71.86      9.13 o
  -3   7  16        1.31        2.71      2.12 o
  -2   7  16       38.22       50.38      6.92 o
  -1   7  16       19.85        9.81      2.92 o
   0   7  16        1.47        1.98      2.20 o
   1   7  16        9.81       13.45      4.12 o
   2   7  16       18.15        8.86      3.35 o
  -1   8  16        0.23       -1.42      2.22 o
   0   8  16        0.00        2.25      1.93 o
  -6   1  17        0.92        1.40      1.48 o
  -5   1  17       16.49       17.84      4.23 o
  -4   1  17       20.12       19.46      2.75 o
  -3   1  17       49.39       41.48      3.51 o
  -2   1  17        2.40        5.37      1.69 o
  -1   1  17       64.48       65.77      2.54 o
   0   1  17       24.38       25.06      1.90 o
   1   1  17        8.14        7.69      1.24 o
   2   1  17        2.52        2.17      0.93 o
   3   1  17        9.42        6.35      1.08 o
   4   1  17        1.93       -0.62      1.51 o
   5   1  17        0.00        0.12      1.04 o
  -6   2  17        4.20        0.28      4.08 o
  -5   2  17        3.23        5.45      1.82 o
  -4   2  17       51.69       56.33      4.28 o
  -3   2  17       27.25       23.67      3.04 o
  -2   2  17        5.06        3.46      1.41 o
  -1   2  17      262.96      272.10      9.32 o
   0   2  17       20.16       22.16      1.81 o
   1   2  17       22.02       22.56      1.88 o
   2   2  17      130.93      127.27      5.66 o
   3   2  17       14.50       14.56      1.75 o
   4   2  17        6.60        4.74      1.41 o
   5   2  17        2.71        3.07      1.38 o
  -5   3  17        0.32        1.30      1.08 o
  -4   3  17        9.86       10.93      2.21 o
  -3   3  17        9.18        8.21      1.76 o
  -2   3  17        4.51        2.92      1.16 o
  -1   3  17        7.11        9.34      1.94 o
   0   3  17        1.50        1.78      0.76 o
   1   3  17        1.02        2.43      1.19 o
   2   3  17       77.91       83.22      4.75 o
   3   3  17        1.82        1.87      1.30 o
   4   3  17       27.39       28.14      3.06 o
  -5   4  17        0.80        2.60      2.05 o
  -4   4  17       13.74       16.70      2.37 o
  -3   4  17        0.58       -0.40      1.04 o
  -2   4  17        0.16        0.29      0.96 o
  -1   4  17       66.03       63.15      6.92 o
   0   4  17       18.28       18.49      3.82 o
   1   4  17       99.40      112.21      5.35 o
   2   4  17       27.71       26.47      2.93 o
   3   4  17        2.67        2.82      1.77 o
   4   4  17        0.00       -1.22      1.22 o
  -4   5  17        5.56        7.28      2.99 o
  -3   5  17       31.13       35.40      5.49 o
  -2   5  17       13.56        5.92      2.59 o
  -1   5  17       32.75       30.52      5.08 o
   0   5  17       24.73       30.62      5.18 o
   1   5  17       26.42       28.62      3.04 o
   2   5  17       73.90       85.21      5.24 o
   3   5  17        5.00        6.19      1.67 o
  -3   6  17        4.80        0.82      2.35 o
  -2   6  17        7.60        8.55      3.30 o
  -1   6  17       46.43       51.40      6.73 o
   0   6  17        1.67        1.18      2.34 o
   1   6  17       19.41       18.87      4.45 o
   2   6  17        8.10       11.69      2.43 o
  -2   7  17       92.83      105.70     10.06 o
  -1   7  17        0.08        4.08      2.38 o
   0   7  17        1.32       -0.15      3.29 o
   1   7  17        9.65        8.38      3.15 o
  -5   0  18        8.77        9.72      2.90 o
  -4   0  18        2.95        7.96      2.59 o
  -3   0  18       13.03        9.34      2.88 o
  -2   0  18        7.25        7.97      2.20 o
  -1   0  18       21.85       16.06      3.89 o
   0   0  18      204.06      210.22      6.31 o
   1   0  18       41.29       48.20      3.33 o
   2   0  18        8.02        5.77      1.39 o
   3   0  18        1.47        0.69      1.05 o
   4   0  18        4.84        1.22      1.54 o
  -5   1  18       14.65       13.53      2.56 o
  -4   1  18        0.02       -0.84      4.43 o
  -3   1  18        2.72       -0.69      1.25 o
  -2   1  18       38.24       31.00      3.14 o
  -1   1  18       50.58       56.39      4.82 o
   0   1  18       12.18       14.50      1.45 o
   1   1  18      158.60      156.93      4.91 o
   2   1  18      182.32      172.62      5.43 o
   3   1  18        0.00       -0.65      1.51 o
   4   1  18        1.94        0.30      0.95 o
  -5   2  18        0.76        3.00      1.44 o
  -4   2  18        0.05       -1.18      1.18 o
  -3   2  18       15.65       23.12      3.58 o
  -2   2  18       39.37       45.35      3.70 o
  -1   2  18        9.44       13.78      2.19 o
   0   2  18       44.62       43.11      2.89 o
   1   2  18        8.23       10.19      1.34 o
   2   2  18       72.21       68.89      4.33 o
   3   2  18        1.37        1.56      1.03 o
   4   2  18       23.17       24.32      2.75 o
  -5   3  18        4.14        3.91      1.29 o
  -4   3  18       14.79       20.29      2.67 o
  -3   3  18       64.05       71.29      4.63 o
  -2   3  18        5.83        2.03      0.94 o
  -1   3  18        1.25        1.03      0.89 o
   0   3  18      130.56      137.36      5.78 o
   1   3  18       54.95       65.75      4.04 o
   2   3  18       93.05       93.34      5.16 o
   3   3  18       20.61       14.53      1.87 o
   4   3  18        0.85        2.01      1.29 o
  -4   4  18       33.20       51.95      6.85 o
  -3   4  18       51.57       55.68      6.92 o
  -2   4  18        2.99       10.54      3.78 o
  -1   4  18        3.39        2.50      2.06 o
   0   4  18        1.32        1.29      1.88 o
   1   4  18        8.01        7.27      2.99 o
   2   4  18       31.78       34.45      3.32 o
   3   4  18        9.07        6.08      1.78 o
  -3   5  18        4.64        2.81      1.99 o
  -2   5  18       16.46       24.79      5.16 o
  -1   5  18        3.13        8.20      2.84 o
   0   5  18        0.94       -2.69      2.69 o
   1   5  18        3.05        3.25      2.64 o
   2   5  18        1.80        3.05      2.75 o
  -2   6  18        1.10       -2.97      2.97 o
  -1   6  18       59.68       60.93      7.40 o
   0   6  18        1.33        1.47      1.74 o
   1   6  18        0.11       -2.15      2.49 o
  -4   1  19        9.87       13.90      2.40 o
  -3   1  19        8.09        7.79      1.88 o
  -2   1  19        2.16        2.95      1.45 o
  -1   1  19        0.56        0.61      2.28 o
   0   1  19        3.09        0.78      1.07 o
   1   1  19      108.29      115.33      4.71 o
   2   1  19       12.17        9.56      1.87 o
   3   1  19        5.38        7.81      1.39 o
  -4   2  19       22.49       22.15      2.91 o
  -3   2  19       14.74        9.57      2.43 o
  -2   2  19       55.79       63.05      4.71 o
  -1   2  19       13.98       12.23      2.03 o
   0   2  19        3.40        2.02      2.43 o
   1   2  19       11.39       14.06      2.17 o
   2   2  19        0.00       -1.13      1.13 o
   3   2  19        0.32        0.30      0.99 o
  -4   3  19        1.72       -1.59      2.99 o
  -3   3  19        1.68        5.59      2.86 o
  -2   3  19        6.08        6.15      2.93 o
  -1   3  19        1.79        6.07      2.71 o
   0   3  19        6.33        3.61      2.54 o
   1   3  19        3.01        4.40      2.94 o
   2   3  19       28.37       29.14      5.02 o
   3   3  19        3.81        3.26      1.06 o
  -3   4  19        0.07        0.70      2.24 o
  -2   4  19        4.37        7.59      3.09 o
  -1   4  19       16.45       19.66      4.65 o
   0   4  19        9.60        4.30      2.09 o
   1   4  19        4.89       11.21      3.60 o
   2   4  19        3.47        2.17      1.87 o
  -2   5  19       31.28       40.58      6.33 o
  -1   5  19       19.24       27.98      5.34 o
   0   5  19       12.65       12.95      3.90 o
   1   5  19       32.36       34.64      5.75 o
  -4   0  20      111.95      130.31     10.19 o
  -3   0  20        3.15       -0.16      1.76 o
  -2   0  20      279.07      324.54     14.93 o
  -1   0  20      277.32      326.63     14.52 o
   0   0  20      153.30      178.11     10.74 o
   1   0  20       35.58       25.54      4.44 o
   2   0  20       83.31       91.58      5.01 o
  -3   1  20        8.32        6.06      1.72 o
  -2   1  20       10.93        7.92      2.79 o
  -1   1  20        0.51        3.28      2.72 o
   0   1  20       69.70       80.51      6.26 o
   1   1  20        0.10       -0.37      1.43 o
   2   1  20        5.40        3.65      1.87 o
  -3   2  20       16.57       13.44      2.30 o
  -2   2  20       49.79       49.39      4.12 o
  -1   2  20       72.65       93.46      5.35 o
   0   2  20        1.71        2.62      4.66 o
   1   2  20        1.00        1.99      1.64 o
   2   2  20        3.46       -0.51      1.79 o
  -2   3  20       44.09       41.60      6.27 o
  -1   3  20        2.26        4.62      2.70 o
   0   3  20       29.17       36.04      5.61 o
   1   3  20       11.92       10.82      3.25 o
  -1   4  20       48.97       67.33      7.77 o
   0   4  20        7.88        9.45      3.34 o
  -1   1  21        2.86        4.37      3.23 o
   0   1  21        0.18        0.85      1.15 o
 
